# Supplementary material for: A retrospective study on epidemiological analysis of pre-hospital emergency care in Hangzhou, China
Source: PLoS One. 2023 Apr 18;18(4):e0282870. doi: 10.1371/journal.pone.0282870 (PMC10112809; doi:10.1371/journal.pone.0282870)
Supplement: S1 File — (XLSX) [file pone.0282870.s005.xlsx]

## Sheet: Sheet2
Sample ID	Gender	Age	Class_OHCA	Cause death	Respiration	telephone CPR	any bystander at the scene (yes/no）	bystander_class	bystander at the scene whether medical treatment（yes/no）	bystander treatment class	Accuracy of treatment (Correct/incorrect,bystander)	evidence of resuscitation (yes/no)	Response time (min)	Emergency care practitioners	Hospital-dispatched physician’s work time（month）	The initial of ECG	Out-of-hospital defibrillation (yes/no)	Out-of-hospital tracheal intubation (yes/no）	Out of hospital use of epinephrine (yes/no)	ROSC	Cerebral resuscitation
4000	Male	79	disease	Cardiovascular	no	Yes	yes	family member	no			yes	21	Hospital-dispatched Physicians	1-3	Ventricular standstill	No	No	Yes	No	No
4001	Male	36	Physical_Chemical	Poisoning	no	Yes	yes	family member	yes	OCC	incorrect	yes	17	Hospital-dispatched Physicians	>6	Ventricular standstill	Yes	Yes	Yes	No	No
4002	Female	29	taruma	Fall injury	no		yes	public place staff	no			no	14	Hospital-dispatched Physicians	＞6	Ventricular standstill	No
4003	Male		Physical_Chemical	Asphyxia	no	Yes	yes	family member	yes	OCC	incorrect	yes	23	Hospital-dispatched Physicians	<1	Ventricular standstill	Yes		No	Yes	No
4004	Female	67	disease	Cardiovascular	no	Yes	yes	family member	yes	OCC	incorrect	yes	12	Emergency Specialist		Ventricular standstill	No	Yes	Yes	Yes	Yes
4005	Male	52	disease	Other_Disease	no	No	no					yes	11	Emergency Specialist		Ventricular standstill	Yes	Yes	Yes	No	No
4006	Male	56	disease	Other_Disease	no	Yes	no					yes	15	Hospital-dispatched Physicians	3-6	Ventricular standstill	No	No	Yes	No	No
4008	Male	45	disease	Cardiovascular	no	Yes	yes	colleague	yes	OCC	correct	yes	9	Hospital-dispatched Physicians	>6	Ventricular standstill	Yes	No	Yes	No	No
4009	Female	56	disease	tumor	no		yes	family member	yes	OCC	correct	no	4	Emergency Specialist		Ventricular standstill	No
4010	Male	78	disease	Cardiovascular	no	Yes	yes	family member	yes	OCC	correct	yes	6	Emergency Specialist		PEA	Yes	Yes	Yes	Yes	No
4011	Male	25	taruma	Traffic accident	no		yes	colleague	no			no	34	Emergency Specialist		other	No
4012	Male	89	taruma	Fall injury	no		yes	family member	no			no	17	Emergency Specialist		Ventricular standstill	Yes
4013	Female	86	disease	Other_Disease	no	Yes	yes	family member	no			yes	10	Emergency Specialist		Ventricular standstill	No	No	No	No	No
4014	Female	52	disease	Other_Disease	no		yes	family member	no			no	8	Emergency Specialist		other	No
4015	Female	84	disease	Other_Disease	no		yes	family member	no			no	8	Emergency Specialist		other	No
4016	Male	74	disease	Cerebrovascular	no	Yes	yes	family member	no			yes	5	Emergency Specialist		Ventricular standstill	No	Yes	Yes	No	No
4017	Female	60	Physical_Chemical	Drowning	no	Yes	yes	other people	yes	OCC	incorrect	yes	8	Emergency Specialist		Ventricular standstill	No	Yes	Yes	No	No
4018	Female	48	disease	Other_Disease	no		yes	family member	no			no	15	Emergency Specialist		other	No
4019	Male	42	disease	Other_Disease	no		yes	colleague	no			no	11	Emergency Specialist		Ventricular standstill	No
4022	Female	87	disease	Cardiovascular	no	No	no					yes	19	Emergency Specialist		Ventricular standstill	Yes	Yes	Yes	No	No
4023	Female	2	taruma	Traffic accident	no		no					no	14	Hospital-dispatched Physicians		other	No
4025	Female		taruma	Fall injury	no		\	other people	no			no	10	Hospital-dispatched Physicians	1-3	other	No
4026	Male	71	disease	Cardiovascular	no	No	yes	family member	no			yes	11	Emergency Specialist		Ventricular standstill	No	No	No	No	No
4027	Female	11	taruma	Fall injury	no	No	no					yes	8	Emergency Specialist		Ventricular standstill	No	Yes	No	No	No
4028	Female	72	disease	Other_Disease	no		yes	colleague	yes	OCC	correct	no	16	Emergency Specialist		Ventricular standstill	No
4029	Male	60	disease	Other_Disease	no	Yes	no					yes	12	Hospital-dispatched Physicians	<1	other	No	No	No	No	No
4030	Female	90	Physical_Chemical	Poisoning	no		no					no	51	Emergency Specialist		other	No
4031	Male		disease	Cardiovascular	no		\	other people	no			no	8	Emergency Specialist		other	No
4032	Male	63	disease	Cerebrovascular	no	Yes	yes	public place staff	yes	OCC	correct	yes	7	Hospital-dispatched Physicians	1-3	Ventricular standstill	Yes	No	No	No	No
4033	Female	54	taruma	Knife wound	no		yes	family member	no			no	6	Emergency Specialist		other	No
4034	Male	67	disease	Cardiovascular	no		no					no	12	Hospital-dispatched Physicians	< 1	other	No
4035	Male	72	disease	Respiratory system	Feeble respiration	No	yes	family member	no			yes	11	Hospital-dispatched Physicians	<1	PEA	No		No	Yes	Yes
4036	Female	54	disease	tumor	no		yes	family member	no			no	11	Hospital-dispatched Physicians	＞6	other	No
4037	Male	50	disease	Cardiovascular	no		yes	colleague	no			no	10	Hospital-dispatched Physicians	＞6	other	Yes
4038	Female		disease	Other_Disease	no		\	other people	no			no	18	Emergency Specialist		other	No
4039	Male		disease	Other_Disease	no		\	other people	no			no	18	Hospital-dispatched Physicians	< 1	other	No
4040	Male		taruma	Other_Taruma	no	Yes	yes	family member	yes	OCC	correct	yes	16	Emergency Specialist		Ventricular standstill	No	Yes	Yes	No	No
4041	Female	99	disease	Other_Disease	no		yes	family member	no			no	11	Emergency Specialist		other	Yes
4042	Male		disease	Other_Disease	no	No	no					yes	9	Emergency Specialist		Ventricular standstill	No	No	No	No	No
4043	Female	90	disease	Cardiovascular	no	Yes	no					yes	11	Hospital-dispatched Physicians	>6	Ventricular standstill	No	Yes	Yes	No	No
4044	Female	90	disease	Cerebrovascular	no	Yes	no					yes	9	Hospital-dispatched Physicians	>6	other	No	No	Yes	No	No
4045	Male	80	disease	Cardiovascular	Feeble respiration	No	yes	family member	yes	CPR	correct	yes	6	Hospital-dispatched Physicians	1-3	Ventricular standstill	No	No	No	No	No
4046	Female		taruma	Traffic accident	no	No	\	other people	no			yes	6	Hospital-dispatched Physicians	>6	Ventricular standstill	No	No	No	No	No
4047	Male		taruma	Fall injury	no		yes	public place staff	no			no	15	Hospital-dispatched Physicians	＞6	other	No
4048	Male	80	disease	Cardiovascular	no		no					no	31	Hospital-dispatched Physicians	1-3	Ventricular standstill	No
4049	Male	81	disease	Cardiovascular	no	Yes	yes	family member	yes	OCC	correct	yes	15	Hospital-dispatched Physicians	1-3	Ventricular standstill	No	No	No	No	No
4050	Male	20	disease	Cardiovascular	no	No	yes	public place staff	yes	CPR	correct	yes	12	Hospital-dispatched Physicians	>6	Ventricular standstill	Yes		No	Yes	No
4051	Female	75	disease	Cardiovascular	no	Yes	yes	family member	yes	CPR	correct	yes	9	Emergency Specialist		Ventricular standstill	Yes	No	Yes	No	No
4052	Male	20	taruma	Fall injury	no		yes	public place staff	no			no	12	Emergency Specialist		other	No
4053	Female	82	disease	Cerebrovascular	no	No	yes	family member	yes	OCC	correct	yes	7	Emergency Specialist		Ventricular standstill	No	No	No	No	No
4054	Male	26	disease	Other_Disease	no		no					no	15	Emergency Specialist		other	No
4055	Male	89	Physical_Chemical	Asphyxia	no		yes	family member	no			no	13	Emergency Specialist		other	No
4056	Female	89	disease	Other_Disease	no	No	no					yes	21	Emergency Specialist		Ventricular standstill	Yes	No	No	No	No
4057	Male		disease	Other_Disease	no		yes	colleague	no			no	18	Hospital-dispatched Physicians	＞6	Ventricular standstill	No
4058	Male	83	disease	Cardiovascular	no	Yes	yes	other people	yes	OCC	correct	yes	9	Hospital-dispatched Physicians	3-6	VF/VT	Yes	No	No	No	No
4059	Female	83	disease	Cardiovascular	no		\					no	29	Hospital-dispatched Physicians	＞6	Ventricular standstill	No
4060	Male	26	disease	Other_Disease	no		no					no	11	Emergency Specialist		Ventricular standstill	No
4061	Male	76	disease	Other_Disease	no		yes	family member	no			no	8	Emergency Specialist		other	No
4062	Male	80	disease	Cardiovascular	no		no					no	7	Emergency Specialist		other	No
4063	Female	78	disease	Other_Disease	no		yes	family member	no			no	23	Emergency Specialist		other	No
4064	Male	87	disease	Cerebrovascular	no	Yes	yes	other people	yes	OCC	incorrect	yes	6	Hospital-dispatched Physicians	3-6	Ventricular standstill	No	No	No	No	No
4065	Male	88	disease	Other_Disease	no	Yes	yes	family member	yes	OCC	incorrect	yes	21	Hospital-dispatched Physicians	3-6	other	No	No	No	No	No
4066	Male	28	disease	Cardiovascular	no	Yes	yes	family member	yes	OCC	correct	yes	14	Hospital-dispatched Physicians	3-6	VF/VT	No	No	No	No	No
4067	Female	68	disease	Cardiovascular	no	Yes	yes	family member	yes	OCC	incorrect	yes	29	Hospital-dispatched Physicians	3-6	Ventricular standstill	No	No	No	No	No
4068	Male		taruma	Fall injury	no		no					no	9	Emergency Specialist		other	No
4069	Male		taruma	Fall injury	no		yes	public place staff	no			no	14	Emergency Specialist		Ventricular standstill	No
4070	Female	91	disease	tumor	no		yes	family member	no			no	10	Hospital-dispatched Physicians	＞6	Ventricular standstill	No
4071	Female	86	disease	Cardiovascular	no	Yes	yes	family member	yes	OCC	correct	yes	24	Hospital-dispatched Physicians	1-3	Ventricular standstill	Yes	No	No	No	No
4072	Male		taruma	Knife wound	no	No	\	other people	no			yes	10	Hospital-dispatched Physicians	1-3	PEA	Yes	No	No	No	No
4073	Male	79	disease	Cardiovascular	no	Yes	yes	family member	no			yes	8	Emergency Specialist		Ventricular standstill	No	No	No	No	No
4074	Male	99	Physical_Chemical	Asphyxia	no		yes	family member	no			no	4	Hospital-dispatched Physicians	1-3	Ventricular standstill	Yes
4075	Male	75	disease	Cerebrovascular	no	No	yes	medical	yes	OCC	correct	yes	7	Emergency Specialist		Ventricular standstill	No	No	No	No	No
4077	Male	87	disease	Other_Disease	no	Yes	\	other people	no			yes	25	Hospital-dispatched Physicians	1-3	Ventricular standstill	Yes	No	Yes	No	No
4078	Male	73	disease	Other_Disease	no		yes	public place staff	no			no	1	Hospital-dispatched Physicians	＞6	other	No
4079	Male		disease	Cardiovascular	no	Yes	yes	colleague	no			yes	6	Hospital-dispatched Physicians	>6	Ventricular standstill	Yes	No	No	No	No
4080	Male	62	disease	Cerebrovascular	no	Yes	yes	family member	yes	OCC	correct	yes	17	Hospital-dispatched Physicians	>6	Ventricular standstill	Yes		Yes	Yes	Yes
4081	Female	82	disease	tumor	no	Yes	yes	family member	yes	OCC	incorrect	yes	9	Hospital-dispatched Physicians	3-6	Ventricular standstill	Yes	No	Yes	No	No
4082	Male	52	taruma	Traffic accident	no	Yes	yes	family member	no			yes	21	Hospital-dispatched Physicians	<1	Ventricular standstill	Yes	No	No	No	No
4083	Male	60	disease	Cardiovascular	no	Yes	yes	family member	no			yes	35	Hospital-dispatched Physicians	1-3	Ventricular standstill	Yes	No	No	No	No
4084	Female	65	disease	Cardiovascular	no	Yes	yes	family member	yes	OCC	correct	yes	19	Hospital-dispatched Physicians	<1	Ventricular standstill	No	No	No	No	No
4085	Male	33	disease	Cardiovascular	no	Yes	yes	family member	yes	OCC	correct	yes	22	Hospital-dispatched Physicians	>6	Ventricular standstill	Yes	Yes	Yes	No	No
4086	Male		disease	Other_Disease	no		yes	colleague	no			no	16	Hospital-dispatched Physicians	＞6	other	No
4087	Female	41	disease	Cardiovascular	no	Yes	yes	public place staff	no			yes	6	Hospital-dispatched Physicians	1-3	Ventricular standstill	Yes	No	No	No	No
4088	Male	50	disease	Other_Disease	no	No	yes	colleague	yes	OCC	correct	yes	8	Hospital-dispatched Physicians	1-3	other	No	No	No	No	No
4089	Female	67	disease	Cardiovascular	no		yes	family member	no			no	37	Emergency Specialist		other	No
4090	Male	78	disease	Other_Disease	no		yes	family member	no			no	14	Hospital-dispatched Physicians	＞6	other	No
4091	Male	65	disease	Other_Disease	no	Yes	yes	family member	yes	OCC	incorrect	yes	10	Emergency Specialist		Ventricular standstill	No	Yes	Yes	No	No
4092	Female	83	Physical_Chemical	Asphyxia	no	No	yes	family member	no			yes	20	Emergency Specialist		Ventricular standstill	No	Yes	Yes	No	No
4093	Male	41	disease	Cardiovascular	no	Yes	yes	family member	no			yes	6	Hospital-dispatched Physicians	>6	Ventricular standstill	No	No	No	No	No
4094	Male	97	disease	Cerebrovascular	no	Yes	yes	family member	no			yes	23	Hospital-dispatched Physicians	>6	Ventricular standstill	No	No	No	No	No
4095	Female	80	Physical_Chemical	Asphyxia	no	Yes	yes	family member	no			yes	7	Hospital-dispatched Physicians	>6	Ventricular standstill	No	Yes	No	No	No
4096	Female	96	disease	Other_Disease	no	Yes	yes	family member	no			yes	8	Emergency Specialist		other	No	No	No	No	No
4097	Male		taruma	Traffic accident	no	No	\	other people	no			yes	13	Emergency Specialist		Ventricular standstill	Yes	No	No	No	No
4098	Female	56	disease	Cardiovascular	no	Yes	yes	family member	no			yes	13	Emergency Specialist		Ventricular standstill	Yes	Yes	Yes	No	No
4099	Male	86	disease	Cardiovascular	no	Yes	yes	family member	no			yes	7	Emergency Specialist		Ventricular standstill	No	Yes	Yes	No	No
4100	Male	77	disease	Cardiovascular	no		yes	colleague	no			no	17	Hospital-dispatched Physicians	＞6	Ventricular standstill	No
4101	Female	72	disease	Cardiovascular	no	Yes	yes	family member	no			yes	9	Emergency Specialist		Ventricular standstill	No	No	No	No	No
4102	Female	75	disease	Cerebrovascular	no	Yes	yes	family member	no			yes	16	Hospital-dispatched Physicians	1-3	Ventricular standstill	Yes	No	No	No	No
4103	Male	74	disease	Other_Disease	no	No	yes	family member	yes	OCC	correct	yes	6	Hospital-dispatched Physicians	>6	Ventricular standstill	No	Yes	Yes	Yes	Yes
4104	Male	60	disease	Cerebrovascular	no	Yes	yes	family member	yes	OCC	correct	yes	2	Hospital-dispatched Physicians	>6	Ventricular standstill	No	Yes	No	No	No
4105	Male	83	disease	Cardiovascular	no	Yes	yes	family member	yes	CPR	correct	yes	15	Hospital-dispatched Physicians	>6	other	No	No	No	No	No
4106	Male		disease	Other_Disease	no		no					no	14	Hospital-dispatched Physicians	< 1	VF/VT	No
4107	Male	35	disease	Cardiovascular	no	No	yes	family member	no			yes	21	Hospital-dispatched Physicians	<1	other	No	No	No	No	No
4108	Female	56	Physical_Chemical	Suicide	no	Yes	yes	family member	yes	OCC	correct	yes	19	Emergency Specialist		Ventricular standstill	Yes	No	Yes	No	No
4109	Male	23	disease	Cerebrovascular	no	Yes	yes	colleague	no			yes	8	Emergency Specialist		Ventricular standstill	Yes		Yes	Yes	No
4110	Male	84	disease	Cardiovascular	no	No	yes	other people	yes	CPR+AED	correct	yes	5	Emergency Specialist		Ventricular standstill	No	No	No	No	No
4111	Male		disease	Cardiovascular	no		\	other people	no			no	15	Hospital-dispatched Physicians	＞6	Ventricular standstill	No
4112	\	1	disease	Cardiovascular	no	Yes	yes	colleague	yes	OCC	incorrect	yes	14	Hospital-dispatched Physicians	<1	Ventricular standstill	No	No	No	No	No
4113	Male		taruma	Fall injury	no		\					no	8	Hospital-dispatched Physicians	3-6	VF/VT	No
4114	Male	30	disease	Cardiovascular	no	Yes	yes	family member	no			yes	37	Hospital-dispatched Physicians	<1	Ventricular standstill	Yes	No	No	No	No
4115	Female	33	taruma	Traffic accident	no		no					no	16	Hospital-dispatched Physicians	3-6	Ventricular standstill	No
4116	Female	60	disease	Cerebrovascular	no	No	yes	family member	yes	OCC	correct	yes	11	Hospital-dispatched Physicians	<1	Ventricular standstill	Yes	No	No	No	No
4117	Male	37	disease	Cardiovascular	Feeble respiration	Yes	yes	family member	yes	CPR	correct	yes	12	Emergency Specialist		Ventricular standstill	Yes	Yes	Yes	Yes	Yes
4118	Male	66	disease	Cardiovascular	Feeble respiration	Yes	yes	colleague	yes	OCC	correct	yes	16	Emergency Specialist		Ventricular standstill	No	Yes	Yes	No	No
4119	Male	40	disease	Cardiovascular	no	Yes	yes	other people	yes	OCC	correct	yes	17	Hospital-dispatched Physicians	>6	VF/VT	Yes	No	Yes	Yes	Yes
4120	Male	39	disease	Cardiovascular	no	No	yes	colleague	no			yes	6	Emergency Specialist		other	Yes	Yes	Yes	No	No
4122	Male	58	disease	Cerebrovascular	no	Yes	yes	family member	yes	OCC	correct	yes	13	Emergency Specialist		other	No	No	No	No	No
4123	Female	81	disease	Cardiovascular	no	Yes	yes	public place staff	no			yes	11	Hospital-dispatched Physicians	>6	Ventricular standstill	No	No	Yes	No	No
4124	Male	93	disease	Cardiovascular	no	Yes	\	other people	no			yes	5	Hospital-dispatched Physicians	>6	Ventricular standstill	No	No	Yes	No	No
4125	Male		Physical_Chemical	Drowning	no	Yes	yes	other people	yes	OCC	correct	yes	12	Emergency Specialist		Ventricular standstill	Yes	Yes	Yes	Yes	No
4126	Male	55	disease	Cardiovascular	no	Yes	\	other people	no			yes	8	Emergency Specialist		PEA	Yes	Yes	Yes	No	No
4127	Female	82	disease	Cardiovascular	no	No	yes	family member	no			yes	26	Emergency Specialist		Ventricular standstill	No	No	No	No	No
4128	Female	26	Physical_Chemical	Poisoning	no		yes	family member	yes	CPR	correct	no	9	Emergency Specialist			No
4129	Male	1	disease	Cardiovascular	no		yes	family member	yes	OCC	correct	no	11	Emergency Specialist		Ventricular standstill	No
4130	Male	27	Physical_Chemical	Drowning	no	No	yes	colleague	no			yes	11	Hospital-dispatched Physicians	1-3	Ventricular standstill	No	No	No	No	No
4131	Male		taruma	Traffic accident	no	No	yes	public place staff	no			yes	23	Hospital-dispatched Physicians	1-3	Ventricular standstill	Yes	No	No	No	No
4132	Female	89	disease	Cardiovascular	no		yes	family member	no			no	14	Hospital-dispatched Physicians	1-3	Ventricular standstill	No
4133	Male		taruma	Traffic accident	no	No	yes	public place staff	no			yes	15	Hospital-dispatched Physicians	<1	VF/VT	Yes	No	No	No	No
4134	Female	65	disease	Cardiovascular	no	No	no					yes	12	Hospital-dispatched Physicians	1-3	Ventricular standstill	Yes	No	Yes	No	No
4135	Male	58	disease	Other_Disease	no		no					no	21	Hospital-dispatched Physicians	1-3	VF/VT	Yes
4136	Female	80	disease	tumor	no		yes	family member	no			no	6	Emergency Specialist		Ventricular standstill	No
4137	Female	80	disease	Cardiovascular	no	Yes	yes	other people	yes	CPR	correct	yes	17	Hospital-dispatched Physicians	>6	Ventricular standstill	No	No	No	No	No
4138	Male	58	disease	Cardiovascular	no	Yes	yes	family member	yes	CPR	correct	yes	21	Hospital-dispatched Physicians	1-3	Ventricular standstill	Yes	No	No	No	No
4139	Male	68	taruma	Traffic accident	no	No	\					yes	8	Hospital-dispatched Physicians	<1	Ventricular standstill	No	No	No	No	No
4140	Male	89	disease	Other_Disease	no		yes	family member	no			no	9	Hospital-dispatched Physicians	＞6	VF/VT	No
4141	Female	35	disease	Other_Disease	no		yes	public place staff	yes	OCC	correct	no	6	Hospital-dispatched Physicians	＞6	VF/VT	No
4142	Male	39	disease	Other_Disease	no		yes	family member	no			no	25	Emergency Specialist		VF/VT	No
4143	Female	90	disease	Cardiovascular	no		\					no	25	Hospital-dispatched Physicians	3-6	VF/VT	No
4144	Male	50	disease	Cardiovascular	no	Yes	yes	family member	yes	OCC	correct	yes	9	Hospital-dispatched Physicians	1-3	Ventricular standstill	No	No	No	No	No
4145	Female	81	disease	Other_Disease	no	Yes	yes	family member	yes	OCC	correct	yes	33	Hospital-dispatched Physicians	1-3	Ventricular standstill	Yes	No	No	No	No
4146	Male	42	disease	Cardiovascular	no	No	no					yes	14	Hospital-dispatched Physicians	1-3	other	No	No	No	No	No
4147	Male	52	disease	Cardiovascular	no	No	no					yes	9	Hospital-dispatched Physicians	3-6	Ventricular standstill	No	No	No	No	No
4148	Male	24	taruma	Collapse	no	No	yes	colleague	no			yes	7	Emergency Specialist		Ventricular standstill	No	No	No	No	No
4149	Female	80	disease	Cardiovascular	no		yes	family member	no			no	27	Hospital-dispatched Physicians	＞6	Ventricular standstill	No
4151	Male	49	disease	Cardiovascular	no	Yes	yes	family member	yes	OCC	incorrect	yes	18	Hospital-dispatched Physicians	1-3	Ventricular standstill	Yes	No	No	No	No
4152	Male	24	disease	Other_Disease	no	Yes	yes	family member	yes	OCC	correct	yes	16	Emergency Specialist		VF/VT	Yes	Yes	No	No	No
4153	Male		disease	Cerebrovascular	no	No	no					yes	8	Hospital-dispatched Physicians	<1	PEA	No	Yes	No	No	No
4154	Female	97	Physical_Chemical	Asphyxia	no	Yes	yes	family member	no			yes	14	Hospital-dispatched Physicians	1-3	Ventricular standstill	No	No	No	No	No
4155	Female	59	disease	Cardiovascular	no	No	yes	medical	yes	CPR+AED	correct	yes	29	Hospital-dispatched Physicians	1-3	other	No	No	No	No	No
4156	Female	74	taruma	Knife wound	no		no					no	7	Emergency Specialist		Ventricular standstill	No
4157	Female	88	disease	Other_Disease	no	Yes	yes	family member	yes	OCC	correct	yes	11	Hospital-dispatched Physicians	1-3	Ventricular standstill	Yes	No	No	No	No
4158	Male	81	disease	Cardiovascular	no	Yes	yes	family member	no			yes	12	Hospital-dispatched Physicians	>6	Ventricular standstill	No	No	No	No	No
4159	Female	23	disease	Other_Disease	no		no					no	8	Hospital-dispatched Physicians	＞6	Ventricular standstill	No
4160	Male	12	disease	Cardiovascular	no	No	\	other people	no			yes	14	Emergency Specialist		PEA	Yes	Yes	Yes	Yes	No
4161	Male	89	Physical_Chemical	Asphyxia	no	No	yes	family member	no			yes	8	Emergency Specialist		Ventricular standstill	Yes	No	Yes	No	No
4162	Female	78	disease	Other_Disease	no		yes	family member	no			no	26	Hospital-dispatched Physicians	< 1	Ventricular standstill	No
4163	Male	71	disease	Cardiovascular	Feeble respiration	Yes	yes	family member	no			yes	8	Emergency Specialist		PEA	Yes	Yes	Yes	No	No
4164	Male	56	disease	Cardiovascular	no	Yes	yes	family member	yes	OCC	correct	yes	18	Emergency Specialist		Ventricular standstill	No	Yes	Yes	No	No
4165	Female	92	disease	Other_Disease	no	No	yes	family member	no			yes	16	Emergency Specialist		Ventricular standstill	Yes	Yes	Yes	No	No
4166	Male	87	disease	Cerebrovascular	no	No	yes	family member	no			yes	13	Emergency Specialist		Ventricular standstill	Yes	Yes	Yes	Yes	No
4167	Female	60	Physical_Chemical	Suicide	no	No	no					yes	6	Emergency Specialist		Ventricular standstill	Yes	Yes	Yes	No	No
4168	Female	77	taruma	Other_Taruma	no	No	yes	family member	no			yes	34	Hospital-dispatched Physicians	1-3	other	No	No	No	No	No
4169	Male	77	disease	Cardiovascular	no	Yes	yes	family member	yes	OCC	correct	yes	7	Hospital-dispatched Physicians	1-3	Ventricular standstill	Yes	No	No	No	No
4170	Male	83	taruma	Fall injury	no	Yes	yes	public place staff	no			yes	2	Hospital-dispatched Physicians	1-3	Ventricular standstill	Yes	No	No	No	No
4171	Male	89	disease	Cardiovascular	no		yes	family member	no			no	11	Hospital-dispatched Physicians	< 1	Ventricular standstill	No
4172	Male	20	disease	Cardiovascular	no	No	yes	public place staff	no			yes	10	Hospital-dispatched Physicians	<1	Ventricular standstill	No	No	No	No	No
4173	Male	49	disease	Cardiovascular	no		no					no	29	Emergency Specialist		Ventricular standstill	No
4174	Male	44	disease	Cerebrovascular	no	No	yes	family member	no			yes	6	Emergency Specialist		Ventricular standstill	Yes	No	No	No	No
4175	Female	80	disease	Cardiovascular	no		yes	public place staff	no			no	13	Emergency Specialist		Ventricular standstill	No
4176	Female	88	disease	Other_Disease	no	No	yes	family member	no			yes	29	Emergency Specialist		PEA	Yes	Yes	Yes	No	No
4177	Male	60	taruma	Traffic accident	no	No	\	other people	no			yes	13	Emergency Specialist		Ventricular standstill	Yes	Yes	Yes	Yes	Yes
4178	Male	52	disease	Other_Disease	no		yes	family member	no			no	14	Hospital-dispatched Physicians	1-3	VF/VT	Yes
4179	Male	50	disease	Other_Disease	no		\					no	14	Emergency Specialist		Ventricular standstill	No
4180	Male	58	disease	Cerebrovascular	no		yes	colleague	no			no	11	Emergency Specialist		VF/VT	No
4181	Male		disease	Other_Disease	no		yes	family member	no			no	18	Emergency Specialist		VF/VT	Yes
4182	Female	24	disease	Other_Disease	no		yes	family member	no			no	6	Hospital-dispatched Physicians	< 1	Ventricular standstill	No
4183	Male	82	disease	Cardiovascular	no	Yes	yes	family member	no			yes	12	Emergency Specialist		Ventricular standstill	Yes	Yes	Yes	No	No
4184	Female	58	disease	Cardiovascular	no	Yes	yes	public place staff	yes	CPR	correct	yes	12	Hospital-dispatched Physicians	>6	Ventricular standstill	No	No	No	No	No
4185	Female	70	disease	Cardiovascular	no	No	yes	other people	yes	OCC	incorrect	yes	9	Hospital-dispatched Physicians	1-3	Ventricular standstill	Yes	No	No	No	No
4186	Male		disease	Cerebrovascular	no		no					no	11	Emergency Specialist		VF/VT	No
4187	Male	86	disease	Cardiovascular	no	Yes	yes	family member	yes	OCC	correct	yes	10	Emergency Specialist		Ventricular standstill	No	Yes	No	Yes	No
4188	Male	48	disease	Other_Disease	no	No	yes	colleague	yes	OCC	correct	yes	23	Hospital-dispatched Physicians	1-3	Ventricular standstill	No	No	No	No	No
4189	Male	54	disease	Other_Disease	no		yes	family member	yes	OCC	correct	no	9	Hospital-dispatched Physicians	< 1	Ventricular standstill	No
4190	Female		Physical_Chemical	Drowning	no		no					no	5	Hospital-dispatched Physicians	3-6	other	No
4191	Male	60	disease	tumor	no		no					no	14	Emergency Specialist		VF/VT	No
4192	Female	77	disease	Cardiovascular	no	No	yes	family member	no			yes	20	Emergency Specialist		Ventricular standstill	No	No	Yes	Yes	No
4193	Female	85	disease	tumor	no	Yes	yes	family member	no			yes	11	Emergency Specialist		Ventricular standstill	No	Yes	Yes	No	No
4194	Female	53	disease	Cardiovascular	no	No	yes	medical	yes	CPR+AED	correct	yes	14	Hospital-dispatched Physicians	3-6	Ventricular standstill	No	Yes	Yes	Yes	No
4195	Male	90	disease	Cardiovascular	no		yes	family member	no			no	10	Hospital-dispatched Physicians	＞6	VF/VT	No
4196	Female	87	disease	Other_Disease	no		yes	family member	yes	OCC	correct	no	23	Hospital-dispatched Physicians	3-6	VF/VT	Yes
4197	Female	14	taruma	Fall injury	no		yes	family member	no			no	7	Hospital-dispatched Physicians	＞6	VF/VT	No
4198	Male	64	taruma	Fall injury	no		yes	family member	no			no	7	Hospital-dispatched Physicians	＞6	Ventricular standstill	No
4199	Male		disease	Digestive system	no	No	yes	colleague	no			yes	31	Emergency Specialist		Ventricular standstill	No	No	Yes	No	No
4200	Male	99	disease	Cardiovascular	no	Yes	yes	family member	yes	OCC	correct	yes	21	Hospital-dispatched Physicians	1-3	Ventricular standstill	No	No	No	No	No
4201	Male		disease	Cardiovascular	no	Yes	\	other people	no			yes	11	Emergency Specialist		other	No	No	No	No	No
4202	Female	92	disease	Cardiovascular	no	No	\	other people	no			yes	6	Hospital-dispatched Physicians	3-6	Ventricular standstill	No	No	No	No	No
4203	Male	85	taruma	Fall injury	no		no					no	20	Hospital-dispatched Physicians	3-6	VF/VT	No
4204	Female	78	disease	Cardiovascular	no	No	no					yes	15	Hospital-dispatched Physicians	3-6	Ventricular standstill	No	No	No	No	No
4205	Female	74	disease	Cardiovascular	no		yes	family member	no			no	9	Hospital-dispatched Physicians	< 1	VF/VT	No
4206	Male	25	disease	Other_Disease	no		no					no	38	Emergency Specialist		VF/VT	No
4207	Female	88	disease	Cardiovascular	no	No	yes	family member	no			yes	15	Emergency Specialist		Ventricular standstill	Yes	Yes	Yes	Yes	No
4208	Male	80	disease	Cardiovascular	no	No	yes	family member	no			yes	16	Emergency Specialist		Ventricular standstill	No	Yes	Yes	Yes	No
4209	Male	2	disease	Cardiovascular	no	Yes	yes	family member	yes	OCC	correct	yes	44	Emergency Specialist		Ventricular standstill	No	Yes	Yes	Yes	No
4210	Female	24	taruma	Knife wound	no		\					no	16	Hospital-dispatched Physicians	< 1	VF/VT	Yes
4211	Female	25	Physical_Chemical	Poisoning	no		no					no	23	Hospital-dispatched Physicians	< 1	other	No
4212	Male	59	disease	Cardiovascular	no	Yes	yes	family member	no			yes	28	Hospital-dispatched Physicians	1-3	Ventricular standstill	Yes	No	No	No	No
4213	Female		disease	Other_Disease	no	No	yes	family member	no			yes	20	Emergency Specialist		Ventricular standstill	Yes	Yes	Yes	Yes	No
4214	Male	61	disease	Cardiovascular	no	No	yes	family member	yes	OCC	correct	yes	24	Emergency Specialist		Ventricular standstill	Yes	Yes	Yes	No	No
4215	Female	45	disease	Other_Disease	no		no					no	10	Emergency Specialist		Ventricular standstill	No
4216	Male	2	taruma	Traffic accident	no		\	other people	no			no	17	Emergency Specialist		Ventricular standstill	No
4217	Male	56	disease	Other_Disease	no	No	no					yes	9	Emergency Specialist		Ventricular standstill	Yes	Yes	Yes	No	No
4218	Male	65	disease	Other_Disease	no		no					no	8	Emergency Specialist		VF/VT	No
4219	Male	81	disease	Cardiovascular	no	No	yes	family member	no			yes	6	Emergency Specialist		Ventricular standstill	No	Yes	Yes	No	No
4220	Female	47	disease	Other_Disease	no	No	yes	family member	no			yes	28	Hospital-dispatched Physicians	>6	other	No	No	No	No	No
4221	Female	20	disease	Other_Disease	no	Yes	yes	other people	yes	OCC	correct	yes	10	Hospital-dispatched Physicians	<1	Ventricular standstill	Yes	No	No	No	No
4222	Female	76	disease	Cardiovascular	no	No	yes	family member	no			yes	11	Hospital-dispatched Physicians	<1	Ventricular standstill	Yes	No	No	No	No
4223	Female	79	disease	Cardiovascular	no	No	yes	medical	no			yes	7	Hospital-dispatched Physicians	>6	PEA	No	No	No	No	No
4224	Female	93	disease	Other_Disease	no		yes	family member	no			no	9	Hospital-dispatched Physicians	3-6	VF/VT	No
4225	Female	84	disease	Cardiovascular	no		yes	family member	no			no	11	Hospital-dispatched Physicians	＞6	Ventricular standstill	No
4226	Male	20	taruma	Fall injury	no	Yes	\	other people	no			yes	13	Hospital-dispatched Physicians	>6	Ventricular standstill	No	No	Yes	No	No
4227	Male	46	disease	Cardiovascular	no	No	yes	other people	yes	OCC	correct	yes	22	Hospital-dispatched Physicians	1-3	Ventricular standstill	No	No	No	No	No
4228	Female	63	disease	Digestive system	no		yes	family member	no			no	5	Emergency Specialist		VF/VT	No
4229	Male	70	disease	Digestive system	no	No	yes	family member	no			yes	12	Emergency Specialist		Ventricular standstill	No	Yes	Yes	No	No
4230	Female	84	disease	Other_Disease	no	No	no					yes	7	Emergency Specialist		Ventricular standstill	Yes	Yes	Yes	No	No
4231	\	73	disease	Cardiovascular	no	Yes	no					yes	24	Emergency Specialist		Ventricular standstill	No	Yes	Yes	No	No
4232	Female	23	taruma	Other_Taruma	no	No	yes	colleague	no			yes	32	Hospital-dispatched Physicians	1-3	Ventricular standstill	No	No	No	No	No
4233	Male	83	disease	Cardiovascular	no	No	yes	family member	no			yes	13	Emergency Specialist		other	No	No	No	No	No
4234	Male	83	disease	Cardiovascular	no		yes	family member	no			no	19	Hospital-dispatched Physicians	＞6	VF/VT	No
4235	Male	71	disease	Cerebrovascular	no	Yes	yes	family member	yes	OCC	correct	yes	9	Hospital-dispatched Physicians	>6	Ventricular standstill	Yes	No	Yes	No	No
4236	Male		taruma	Burn	no		yes	other people	yes	CPR	correct	no	27	Emergency Specialist		Ventricular standstill	No
4237	Male	88	disease	Cardiovascular	Feeble respiration	Yes	yes	medical	no			yes	19	Emergency Specialist		PEA	No	Yes	Yes	No	No
4238	Male	88	disease	Cardiovascular	no		yes	family member	no			no	12	Emergency Specialist		Ventricular standstill	No
4239	Male	41	disease	Cardiovascular	no		no					no	11	Emergency Specialist		Ventricular standstill	No
4241	Male	91	disease	Cardiovascular	no	Yes	yes	family member	yes	OCC	incorrect	yes	5	Hospital-dispatched Physicians	1-3	Ventricular standstill	Yes	No	No	No	No
4242	Female	51	disease	Cardiovascular	no	Yes	yes	family member	no			yes	21	Hospital-dispatched Physicians	>6	Ventricular standstill	No	No	Yes	No	No
4243	Male	88	disease	Cardiovascular	no	Yes	yes	family member	yes	OCC	correct	yes	9	Hospital-dispatched Physicians	1-3	Ventricular standstill	Yes	No	No	No	No
4244	Male	51	disease	Other_Disease	no		yes	family member	no			no	18	Hospital-dispatched Physicians	＞6	Ventricular standstill	Yes
4245	Male	54	disease	Cardiovascular	no	Yes	\	other people	no			yes	5	Emergency Specialist		Ventricular standstill	No	No	No	No	No
4246	Male	59	disease	Cardiovascular	no	No	no					yes	16	Hospital-dispatched Physicians	3-6	Ventricular standstill	No	No	No	No	No
4247	Female	78	disease	Cardiovascular	no		no					no	16	Emergency Specialist		VF/VT	No
4248	Male	51	disease	Cardiovascular	no	Yes	yes	family member	yes	OCC	incorrect	yes	8	Hospital-dispatched Physicians	<1	Ventricular standstill	No	No	No	No	No
4249	Female	84	disease	Cardiovascular	no		yes	family member	no			no	10	Hospital-dispatched Physicians	3-6	VF/VT	No
4250	Female	53	taruma	Fall injury	no	Yes	yes	public place staff	no			yes	25	Hospital-dispatched Physicians	<1	Ventricular standstill	Yes	No	Yes	No	No
4251	Male		taruma	Fall injury	no	Yes	yes	public place staff	yes	OCC	incorrect	yes	3	Hospital-dispatched Physicians	<1	other	No	No	No	No	No
4252	Male	52	disease	Cardiovascular	no	Yes	yes	other people	yes	OCC	incorrect	yes	10	Hospital-dispatched Physicians	1-3	Ventricular standstill	Yes	Yes	Yes	No	No
4253	Male	63	Physical_Chemical	Poisoning	no		\	other people	no			no	5	Hospital-dispatched Physicians	＞6		No
4254	Male	59	Physical_Chemical	Asphyxia	no		no					no	10	Emergency Specialist			No
4255	Male		taruma	Collapse	no	No	yes	colleague	no			yes	10	Emergency Specialist		Ventricular standstill	No	No	No	No	No
4256	Male	63	taruma	Fall injury	no		no					no	20	Emergency Specialist		Ventricular standstill	No
4257	Male	87	disease	Cardiovascular	no	Yes	yes	family member	no			yes	13	Emergency Specialist		Ventricular standstill	No	No	No	No	No
4258	Female	90	disease	Cardiovascular	no	No	\	other people	no			yes	11	Hospital-dispatched Physicians	<1	Ventricular standstill	No	No	No	Yes	Yes
4259	Female	53	taruma	Fall injury	no	Yes	yes	family member	yes	OCC	correct	yes	12	Hospital-dispatched Physicians	<1	Ventricular standstill	No	No	No	No	No
4260	Male	64	disease	Cardiovascular	no	No	yes	family member	no			yes	12	Hospital-dispatched Physicians	<1	other	No	No	No	No	No
4261	Female	29	taruma	Traffic accident	no	No	\	other people	no			yes	10	Hospital-dispatched Physicians	<1	VF/VT	No	No	Yes	Yes	No
4262	Male	67	disease	Other_Disease	no	Yes	yes	family member	no			yes	20	Hospital-dispatched Physicians	<1	Ventricular standstill	No	No	No	No	No
4263	Female	82	disease	Cardiovascular	no	Yes	yes	family member	yes	OCC	correct	yes	11	Hospital-dispatched Physicians	<1	Ventricular standstill	No	No	No	No	No
4264	Male	62	taruma	Traffic accident	no	No	\	other people	no			yes	12	Hospital-dispatched Physicians	>6	Ventricular standstill	No	No	No	No	No
4265	Female	72	disease	Cardiovascular	no	No	yes	family member	yes	OCC	incorrect	yes	13	Hospital-dispatched Physicians	1-3	Ventricular standstill	Yes	No	Yes	No	No
4266	Female	24	disease	Other_Disease	Feeble respiration	Yes	yes	family member	yes	CPR	correct	yes	11	Emergency Specialist		other	No	No	Yes	Yes	Yes
4267	Male	88	disease	Cardiovascular	no	Yes	yes	family member	no			yes	11	Emergency Specialist		Ventricular standstill	No	Yes	Yes	Yes	No
4268	Female	86	disease	Cardiovascular	no	No	yes	family member	no			yes	18	Hospital-dispatched Physicians	1-3	PEA	No	No	No	No	No
4269	Male	52	disease	Cardiovascular	no	Yes	\					yes	19	Hospital-dispatched Physicians	1-3	Ventricular standstill	No	No	No	No	No
4270	Male	70	disease	tumor	no		yes	family member	no			no	9	Hospital-dispatched Physicians	＞6	VF/VT	No
4271	Male	84	disease	Other_Disease	no	No	\	other people	no			yes	10	Hospital-dispatched Physicians	1-3	Ventricular standstill	No	No	Yes	No	No
4272	Female	89	disease	Other_Disease	no		yes	family member	no			no	21	Hospital-dispatched Physicians	1-3	VF/VT	No
4273	Male	79	disease	Other_Disease	no		no					no	14	Emergency Specialist		VF/VT	No
4274	Male	33	disease	Cardiovascular	no	Yes	yes	colleague	yes	OCC	correct	yes	12	Hospital-dispatched Physicians	>6	Ventricular standstill	No	No	No	No	No
4275	Female	82	disease	Cardiovascular	no		yes	family member	no			no	12	Hospital-dispatched Physicians	1-3	Ventricular standstill	No
4276	Male	78	Physical_Chemical	Asphyxia	no	No	yes	family member	no			yes	11	Emergency Specialist		Ventricular standstill	No	Yes	Yes	No	No
4277	Female	17	taruma	Fall injury	no		\					no	19	Hospital-dispatched Physicians		Ventricular standstill	Yes
4278	Male	62	taruma	Knife wound	no		yes	family member	no			no	26	Hospital-dispatched Physicians	1-3	Ventricular standstill	No
4279	Female	78	disease	Cerebrovascular	Feeble respiration	Yes	yes	family member	yes	OCC	incorrect	yes	10	Hospital-dispatched Physicians	1-3	other	Yes	No	No	No	No
4280	Female	87	Physical_Chemical	Poisoning	no		yes	family member	no			no	13	Hospital-dispatched Physicians	< 1	other	No
4281	Male	83	disease	Other_Disease	no	Yes	yes	family member	yes	CPR	incorrect	yes	9	Emergency Specialist		Ventricular standstill	No	Yes	Yes	No	No
4282	Male	62	taruma	Fall injury	no		yes	colleague	no			no	19	Hospital-dispatched Physicians	＞6	VF/VT	No
4283	Male	91	disease	Cardiovascular	no	Yes	yes	family member	no			yes	18	Emergency Specialist		PEA	No	Yes	Yes	Yes	No
4284	Female	76	disease	Cardiovascular	Feeble respiration	Yes	yes	family member	yes	CPR	correct	yes	9	Emergency Specialist		VF/VT	Yes	Yes	Yes	Yes	No
4285	Male	71	disease	Cardiovascular	no	Yes	yes	family member	yes	OCC	correct	yes	11	Emergency Specialist		PEA	No	No	Yes	No	No
4286	Female	69	disease	tumor	no	Yes	yes	family member	yes	OCC	correct	yes	5	Emergency Specialist		Ventricular standstill	No	No	No	No	No
4287	Male	25	disease	Other_Disease	no		yes	colleague	no			no	11	Emergency Specialist		Ventricular standstill	No
4288	Male	69	disease	Cardiovascular	no	No	yes	family member	no			yes	11	Emergency Specialist		PEA	No	No	No	No	No
4289	Male	45	disease	Cardiovascular	no	Yes	yes	family member	yes	OCC	correct	yes	7	Hospital-dispatched Physicians	1-3	other	Yes	No	Yes	No	No
4290	Female	82	disease	Cardiovascular	no		yes	family member	no			no	14	Hospital-dispatched Physicians	＞6	Ventricular standstill	No
4291	Male	43	disease	Cardiovascular	no	Yes	yes	family member	yes	OCC	correct	yes	8	Emergency Specialist		Ventricular standstill	No	No	Yes	No	No
4292	Male	77	disease	Cardiovascular	no	Yes	yes	public place staff	yes	OCC	incorrect	yes	23	Hospital-dispatched Physicians	1-3	other	No	No	No	No	No
4293	Female	43	disease	Other_Disease	no	No	yes	family member	yes	OCC	incorrect	yes	12	Emergency Specialist		other	No	Yes	Yes	No	No
4294	Male	68	disease	Cardiovascular	no	No	yes	family member	yes	OCC	incorrect	yes	8	Emergency Specialist		Ventricular standstill	No	No	No	No	No
4295	Male	65	disease	Cardiovascular	no		yes	family member	no			no	6	Hospital-dispatched Physicians	1-3	Ventricular standstill	No
4296	Female	81	disease	Cerebrovascular	no	No	no					yes	21	Hospital-dispatched Physicians	1-3	Ventricular standstill	Yes	No	Yes	No	No
4297	Male	83	disease	Cerebrovascular	no	No	yes	public place staff	no			yes	68	Hospital-dispatched Physicians	1-3	Ventricular standstill	Yes	No	No	No	No
4298	Male	47	disease	Cardiovascular	no	Yes	yes	family member	yes	OCC	correct	yes	12	Hospital-dispatched Physicians	>6	Ventricular standstill	Yes	No	No	No	No
4299	Male	75	disease	Cerebrovascular	no	Yes	yes	colleague	yes	OCC	correct	yes	30	Hospital-dispatched Physicians	<1	Ventricular standstill	No	No	No	No	No
4300	Male		taruma	Fall injury	no		no					no	13	Emergency Specialist		VF/VT	No
4301	Male		disease	Other_Disease	no	Yes	yes	other people	yes	OCC	incorrect	yes	13	Emergency Specialist		Ventricular standstill	No	Yes	Yes	No	No
4302	Female	30	disease	Other_Disease	no	Yes	yes	public place staff	yes	CPR	incorrect	yes	19	Emergency Specialist		Ventricular standstill	No	Yes	Yes	No	No
4303	Male	25	disease	Other_Disease	no	Yes	yes	family member	yes	OCC	incorrect	yes	13	Emergency Specialist		Ventricular standstill	Yes	Yes	Yes	No	No
4304	Male	80	disease	Other_Disease	no	No	yes	public place staff	yes	OCC	correct	yes	34	Emergency Specialist		Ventricular standstill	No	Yes	Yes	No	No
4305	Female	82	disease	Cardiovascular	no	No	no					yes	10	Emergency Specialist		Ventricular standstill	No	No	Yes	No	No
4306	Male	62	disease	Cardiovascular	no	No	yes	family member	no			yes	21	Hospital-dispatched Physicians	>6	Ventricular standstill	Yes	Yes	Yes	No	No
4307	Male	67	disease	Other_Disease	no	Yes	no					yes	38	Emergency Specialist		Ventricular standstill	No	No	No	No	No
4308	Female	85	disease	Cardiovascular	no		yes	family member	yes	OCC	correct	no	16	Emergency Specialist		Ventricular standstill	No
4309	Male	30	disease	Other_Disease	no		no					no	9	Emergency Specialist		Ventricular standstill	No
4310	Female		disease	Cerebrovascular	no	Yes	yes	public place staff	no			yes	15	Hospital-dispatched Physicians	1-3	other	Yes	No	No	No	No
4311	Female	15	disease	Cardiovascular	no	Yes	yes	family member	no			yes	6	Emergency Specialist		Ventricular standstill	No	No	Yes	No	No
4312	Female	77	disease	Cerebrovascular	no		yes	family member	no			no	17	Emergency Specialist		Ventricular standstill	No
4313	Male	82	disease	Cardiovascular	no	Yes	yes	family member	yes	OCC	correct	yes	7	Emergency Specialist		PEA	No	No	Yes	Yes	Yes
4314	Male		taruma	Traffic accident	no		yes	public place staff	no			no	18	Emergency Specialist		VF/VT	No
4315	Male	62	disease	Other_Disease	no	No	yes	medical	yes	OCC	correct	yes	12	Emergency Specialist		Ventricular standstill	No	Yes	Yes	No	No
4316	Male	69	disease	Cerebrovascular	no		yes	family member	no			no	8	Hospital-dispatched Physicians	1-3	VF/VT	No
4317	Male	83	disease	Cerebrovascular	no	Yes	yes	family member	yes	OCC	incorrect	yes	4	Hospital-dispatched Physicians	<1	Ventricular standstill	No	No	No	No	No
4318	Male		disease	Cardiovascular	no	No	no					yes	14	Hospital-dispatched Physicians	1-3	other	Yes	No	Yes	No	No
4319	Male	79	disease	Cardiovascular	no	Yes	yes	family member	yes	OCC	incorrect	yes	17	Hospital-dispatched Physicians	1-3	Ventricular standstill	Yes	Yes	No	No	No
4320	Male	30	disease	Cardiovascular	no	Yes	yes	colleague	no			yes	14	Hospital-dispatched Physicians	>6	Ventricular standstill	No	No	No	No	No
4321	Male	24	taruma	Fall injury	no		yes	public place staff	no			no	10	Emergency Specialist		Ventricular standstill	No
4322	Male	39	disease	Other_Disease	no	Yes	yes	family member	yes	OCC	correct	yes	17	Hospital-dispatched Physicians	1-3	Ventricular standstill	No	No	No	No	No
4323	Male	85	disease	Cardiovascular	no		yes	family member	no			no	9	Hospital-dispatched Physicians	＞6	VF/VT	No
4324	Male	84	disease	Cardiovascular	no	No	yes	family member	no			yes	21	Emergency Specialist		other	Yes	Yes	Yes	No	No
4325	Female	80	disease	Other_Disease	no	No	yes	public place staff	yes	OCC	correct	yes	13	Emergency Specialist		Ventricular standstill	No	Yes	Yes	No	No
4326	Female	25	disease	Cerebrovascular	no	Yes	yes	colleague	yes	CPR	correct	yes	16	Hospital-dispatched Physicians	>6	Ventricular standstill	No	No	No	No	No
4327	Male	46	disease	Cardiovascular	no	Yes	yes	other people	yes	CPR	correct	yes	17	Hospital-dispatched Physicians	1-3	Ventricular standstill	No	No	Yes	No	No
4328	Male	94	disease	Cardiovascular	no	Yes	yes	family member	yes	OCC	correct	yes	62	Hospital-dispatched Physicians	>6	Ventricular standstill	Yes	Yes	Yes	No	No
4329	Male	48	disease	Cardiovascular	no	No	yes	family member	no			yes	10	Hospital-dispatched Physicians	1-3	other	Yes	No	No	No	No
4330	Female	53	disease	Cardiovascular	no	No	yes	family member	no			yes	25	Hospital-dispatched Physicians	1-3	Ventricular standstill	Yes	No	No	No	No
4331	Male		disease	Other_Disease	no		no					no	7	Emergency Specialist		VF/VT	No
4332	Male		disease	Cardiovascular	no	No	\	other people	no			yes	12	Emergency Specialist		other	No	No	No	No	No
4333	Female	92	Physical_Chemical	Asphyxia	no		yes	family member	yes	OCC	incorrect	no	12	Emergency Specialist			No
4334	Male	40	disease	Cerebrovascular	no		no					no	10	Emergency Specialist		VF/VT	No
4335	Male	44	disease	Cardiovascular	no	Yes	yes	family member	no			yes	17	Emergency Specialist		Ventricular standstill	Yes	Yes	Yes	No	No
4336	Male	35	taruma	Traffic accident	no	No	yes	public place staff	no			yes	20	Hospital-dispatched Physicians	>6	Ventricular standstill	No	Yes	No	No	No
4337	Male	69	disease	Digestive system	no		yes	family member	no			no	11	Hospital-dispatched Physicians	＞6	Ventricular standstill	No
4338	Male	62	disease	Other_Disease	no	No	yes	family member	no			yes	12	Hospital-dispatched Physicians	1-3	Ventricular standstill	No	No	No	No	No
4339	Male	89	disease	tumor	no	Yes	yes	family member	yes	OCC	correct	yes	14	Hospital-dispatched Physicians	1-3	Ventricular standstill	No	No	No	No	No
4340	Male	71	disease	Other_Disease	no		\	other people	no			no	16	Hospital-dispatched Physicians	＞6	Ventricular standstill	No
4341	Male	65	disease	Cardiovascular	no	Yes	yes	family member	yes	OCC	correct	yes	10	Hospital-dispatched Physicians	1-3	Ventricular standstill	Yes	No	No	No	No
4342	Male		disease	Other_Disease	no		\	other people	no			no	12	Hospital-dispatched Physicians	1-3	Ventricular standstill	No
4343	\		taruma	Traffic accident	no		\	other people	no			no	24	Hospital-dispatched Physicians	1-3	VF/VT	No
4344	Male		Physical_Chemical	Drowning	no		\	other people	no			no	11	Hospital-dispatched Physicians	1-3		No
4345	Male	71	disease	Cardiovascular	no		yes	family member	no			no	29	Hospital-dispatched Physicians	1-3	Ventricular standstill	No
4346	Female	77	disease	tumor	no	Yes	yes	family member	yes	OCC	correct	yes	15	Hospital-dispatched Physicians	1-3	Ventricular standstill	Yes	No	Yes	No	No
4347	Female		taruma	Other_Taruma	no		\	other people	no			no	18	Hospital-dispatched Physicians	3-6	VF/VT	No
4348	Female	81	disease	Other_Disease	no		yes	family member	no			no	46	Hospital-dispatched Physicians	1-3	Ventricular standstill	No
4349	Male	67	disease	Cardiovascular	no	Yes	yes	family member	yes	OCC	correct	yes	16	Emergency Specialist		Ventricular standstill	No	No	No	No	No
4350	Female	49	disease	tumor	no	Yes	yes	family member	yes	OCC	incorrect	yes	9	Emergency Specialist		Ventricular standstill	Yes	No	Yes	No	No
4351	Female	79	disease	Cardiovascular	no	Yes	yes	family member	yes	OCC	correct	yes	15	Emergency Specialist		Ventricular standstill	No	Yes	Yes	No	No
4352	Male	60	disease	Other_Disease	no		no					no	11	Emergency Specialist		VF/VT	No
4353	Male		taruma	Other_Taruma	no	No	yes	public place staff	no			yes	11	Hospital-dispatched Physicians	<1	Ventricular standstill	No	No	No	No	No
4354	Female	45	disease	Cardiovascular	no		yes	family member	no			no	13	Hospital-dispatched Physicians	＞6	Ventricular standstill	Yes
4355	Female	56	taruma	Fall injury	no	No	\	other people	no			yes	6	Hospital-dispatched Physicians	<1	Ventricular standstill	Yes	No	No	No	No
4356	Female	22	taruma	Fall injury	no	No	\	other people	no			yes	12	Hospital-dispatched Physicians	>6	Ventricular standstill	Yes	No	No	No	No
4357	Male	54	Physical_Chemical	Poisoning	no	Yes	yes	family member	no			yes	13	Hospital-dispatched Physicians	>6	Ventricular standstill	No	No	No	No	No
4358	Male	62	taruma	Traffic accident	no	No	\	other people	no			yes	24	Hospital-dispatched Physicians	>6	Ventricular standstill	No	No	No	No	No
4359	Male	20	Physical_Chemical	Poisoning	no	Yes	yes	family member	no			yes	21	Hospital-dispatched Physicians	1-3	Ventricular standstill	No	No	No	No	No
4360	Male	77	disease	tumor	no	No	yes	family member	no			yes	27	Hospital-dispatched Physicians	1-3	Ventricular standstill	No	No	No	No	No
4361	Male	76	disease	Cardiovascular	no	No	yes	colleague	no			yes	5	Hospital-dispatched Physicians	1-3	Ventricular standstill	No	No	No	No	No
4362	Male	74	disease	Cardiovascular	no	Yes	yes	public place staff	yes	OCC	correct	yes	10	Hospital-dispatched Physicians	1-3	PEA	Yes	No	No	No	No
4363	Male	73	disease	Other_Disease	no		yes	family member	no			no	9	Hospital-dispatched Physicians	＞6	Ventricular standstill	No
4364	Male	74	disease	Cerebrovascular	no	Yes	yes	family member	no			yes	16	Hospital-dispatched Physicians	1-3	Ventricular standstill	Yes	No	No	No	No
4365	Female		disease	Other_Disease	no		no					no	13	Hospital-dispatched Physicians	1-3	VF/VT	No
4366	Male	91	disease	tumor	no		yes	family member	no			no	22	Hospital-dispatched Physicians	1-3	Ventricular standstill	No
4367	Female	98	disease	Cardiovascular	no	Yes	yes	family member	no			yes	23	Hospital-dispatched Physicians	>6	Ventricular standstill	No	No	Yes	No	No
4368	Female	90	disease	Cardiovascular	no		yes	family member	no			no	24	Hospital-dispatched Physicians	3-6	VF/VT	No
4369	Male	79	disease	Cardiovascular	no	No	yes	family member	no			yes	16	Emergency Specialist		Ventricular standstill	No	No	Yes	No	No
4370	Male	75	disease	Cardiovascular	no		no					no	11	Emergency Specialist		Ventricular standstill	No
4371	Female	28	taruma	Fall injury	no	No	yes	family member	no			yes	11	Emergency Specialist		Ventricular standstill	No	No	No	No	No
4372	Male	76	disease	Cardiovascular	no		no					no	12	Emergency Specialist		Ventricular standstill	No
4373	Female	99	taruma	Other_Taruma	no		yes	family member	no			no	9	Emergency Specialist		Ventricular standstill	No
4374	Male	43	disease	Other_Disease	no		no					no	11	Hospital-dispatched Physicians	< 1	VF/VT	No
4375	Female	90	disease	Cardiovascular	no	No	yes	family member	no			yes	10	Hospital-dispatched Physicians	<1	other	No	No	No	No	No
4376	Male	82	disease	Cardiovascular	no		\	other people	no			no		Emergency Specialist		VF/VT	No
4377	Male		disease	Other_Disease	no		no					no	13	Hospital-dispatched Physicians	< 1	VF/VT	No
4378	Female	62	disease	Cardiovascular	no	No	yes	family member	no			yes	22	Hospital-dispatched Physicians	<1	Ventricular standstill	No	No	No	No	No
4379	Male	27	taruma	Fall injury	no		\					no	9	Hospital-dispatched Physicians	3-6	Ventricular standstill	No
4380	Male		taruma	Traffic accident	no		\	other people	no			no	7	Hospital-dispatched Physicians	1-3	Ventricular standstill	No
4381	Male	52	disease	Other_Disease	no	No	yes	family member	yes	OCC	correct	yes	21	Hospital-dispatched Physicians	3-6	other	No	Yes	Yes	No	No
4382	Male	58	disease	Cardiovascular	no	No	yes	family member	yes	OCC	incorrect	yes	28	Emergency Specialist		Ventricular standstill	Yes	No	Yes	No	No
4383	Male	83	disease	Other_Disease	no	No	yes	family member	no			yes	14	Emergency Specialist		Ventricular standstill	No	No	Yes	No	No
4384	Male	60	disease	Cardiovascular	no	No	yes	family member	no			yes	14	Emergency Specialist		other	Yes	Yes	Yes	No	No
4385	Female	4	taruma	Traffic accident	no		yes	family member	no			no	25	Hospital-dispatched Physicians	1-3	VF/VT	No
4386	Male	32	disease	Cardiovascular	no	Yes	yes	family member	yes	OCC	incorrect	yes	11	Emergency Specialist		Ventricular standstill	No	Yes	Yes	No	No
4387	Male	78	disease	Cardiovascular	no	No	yes	family member	yes	OCC	incorrect	yes	13	Hospital-dispatched Physicians	1-3	other	No	No	No	No	No
4388	Male	76	disease	Cardiovascular	no	No	yes	family member	no			yes	8	Hospital-dispatched Physicians	1-3	Ventricular standstill	No	No	No	No	No
4389	Female	89	disease	Cardiovascular	no	No	yes	family member	no			yes	20	Hospital-dispatched Physicians	1-3	Ventricular standstill	No	No	No	No	No
4390	Female	82	disease	Cardiovascular	no	Yes	yes	family member	yes	OCC	incorrect	yes	12	Hospital-dispatched Physicians	3-6	Ventricular standstill	No	No	No	No	No
4391	Male	85	Physical_Chemical	Asphyxia	no	Yes	yes	family member	no			yes	4	Hospital-dispatched Physicians	3-6	other	No	No	No	No	No
4392	Male	86	disease	Cardiovascular	no		yes	family member	yes	CPR	incorrect	no	16	Hospital-dispatched Physicians	＞6	Ventricular standstill	No
4393	Male	67	Physical_Chemical	Electric shock	no	Yes	yes	family member	yes	OCC	correct	yes	8	Hospital-dispatched Physicians	>6	Ventricular standstill	No	Yes	Yes	No	No
4394	Male	60	disease	Other_Disease	no	No	yes	family member	no			yes	18	Hospital-dispatched Physicians	3-6	Ventricular standstill	Yes	Yes	Yes	No	No
4395	Female	20	disease	Cardiovascular	no	No	yes	family member	no			yes	\	Hospital-dispatched Physicians	>6	Ventricular standstill	No	No	No	No	No
4396	Male	43	disease	Other_Disease	no	Yes	no					yes	18	Hospital-dispatched Physicians	<1	Ventricular standstill	Yes	No	No	No	No
4397	Male	72	disease	Cardiovascular	no	No	\					yes	1	Emergency Specialist		Ventricular standstill	No	No	No	No	No
4398	Male	65	disease	Other_Disease	no		no					no	9	\		VF/VT	No
4399	Male	75	disease	tumor	no	No	yes	family member	no			yes	18	Hospital-dispatched Physicians	1-3	Ventricular standstill	No	No	No	No	No
4400	Male	47	disease	Cerebrovascular	no	No	yes	public place staff	no			yes	11	Hospital-dispatched Physicians	1-3	Ventricular standstill	No	No	No	No	No
4401	Male	12	taruma	Fall injury	no	No	\					yes	4	Hospital-dispatched Physicians	1-3	Ventricular standstill	No	No	No	No	No
4402	Male	82	disease	Cardiovascular	no	No	yes	family member	no			yes	7	Hospital-dispatched Physicians	1-3	Ventricular standstill	Yes	No	No	No	No
4403	Male	53	disease	Other_Disease	no	No	yes	family member	no			yes	13	Hospital-dispatched Physicians	>6	Ventricular standstill	No	Yes	Yes	No	No
4404	Female	39	taruma	Fall injury	no		yes	public place staff	no			no	23	Hospital-dispatched Physicians	1-3	Ventricular standstill	No
4405	Female		disease	Other_Disease	no		yes	public place staff	no			no	7	Hospital-dispatched Physicians	1-3	Ventricular standstill	No
4406	Male	88	disease	Cardiovascular	no	No	yes	medical	yes	OCC	correct	yes	11	Hospital-dispatched Physicians	1-3	Ventricular standstill	Yes	No	Yes	No	No
4407	Female	76	disease	Other_Disease	no	No	\	other people	no			yes	7	Hospital-dispatched Physicians	>6	Ventricular standstill	No	Yes	Yes	No	No
4408	Male	49	disease	Digestive system	no	No	yes	family member	no			yes	23	Hospital-dispatched Physicians	>6	other	No	Yes	Yes	No	No
4409	Female	89	disease	Cardiovascular	no	Yes	yes	family member	no			yes	24	Emergency Specialist		Ventricular standstill	No	No	Yes	No	No
4410	Male	27	disease	Other_Disease	no		yes	family member	no			no	29	Hospital-dispatched Physicians	＞6	VF/VT	No
4411	Female	84	disease	Cardiovascular	no	No	yes	family member	no			yes	9	Hospital-dispatched Physicians	<1	Ventricular standstill	No	No	No	No	No
4412	Male	63	taruma	Traffic accident	no		yes	public place staff	no			no	29	Hospital-dispatched Physicians	1-3	Ventricular standstill	No
4413	Male		taruma	Fall injury	no		yes	public place staff	no			no	10	Hospital-dispatched Physicians	＞6	VF/VT	No
4414	Male	71	disease	Other_Disease	no		yes	other people	yes	OCC	correct	no	36	Hospital-dispatched Physicians	＞6	Ventricular standstill	No
4415	Female	89	disease	Digestive system	no		yes	family member	no			no	23	Hospital-dispatched Physicians	1-3	VF/VT	No
4416	Male	74	disease	Cardiovascular	no		yes	family member	no			no	22	Emergency Specialist		VF/VT	No
4417	Male	80	disease	Cerebrovascular	no		yes	family member	no			no	11	Emergency Specialist		Ventricular standstill	No
4418	Male	78	disease	Cardiovascular	no		no					no	8	Emergency Specialist		VF/VT	No
4419	Female	94	disease	Other_Disease	no	No	yes	family member	no			yes	13	Emergency Specialist		other	No	No	Yes	No	No
4420	Male	45	disease	Other_Disease	no	Yes	yes	public place staff	yes	OCC	correct	yes	11	Emergency Specialist		other	Yes	No	No	Yes	Yes
4421	Female	78	disease	Other_Disease	no		yes	medical	yes	OCC	correct	no	14	Emergency Specialist		Ventricular standstill	No
4422	Female		disease	Cardiovascular	no	No	yes	family member	yes	OCC	correct	yes	21	Hospital-dispatched Physicians	1-3	other	No	No	No	No	No
4423	Male	83	disease	Cardiovascular	no	Yes	yes	family member	no			yes	11	Hospital-dispatched Physicians	1-3	Ventricular standstill	No	No	No	No	No
4424	Female	92	disease	Cardiovascular	no		yes	family member	no			no	13	Hospital-dispatched Physicians	1-3	VF/VT	No
4425	Male	67	disease	Other_Disease	no	No	no					yes	15	Hospital-dispatched Physicians	>6	Ventricular standstill	No	No	No	No	No
4426	Female	84	disease	Other_Disease	no	Yes	yes	family member	yes	OCC	incorrect	yes	12	Emergency Specialist		Ventricular standstill	No	Yes	Yes	Yes	No
4427	Female	39	disease	Other_Disease	no	Yes	yes	family member	yes	OCC	incorrect	yes	23	Emergency Specialist		Ventricular standstill	No	Yes	Yes	No	No
4428	Female	78	disease	Other_Disease	no	Yes	yes	family member	yes	OCC	correct	yes	10	Emergency Specialist		Ventricular standstill	No	Yes	Yes	Yes	Yes
4429	Female	91	disease	Cardiovascular	Feeble respiration		no					no	15	Emergency Specialist		VF/VT	No
4430	Male	56	disease	tumor	no		no					no	16	Emergency Specialist		VF/VT	No
4431	Male	45	disease	Other_Disease	no	Yes	yes	colleague	yes	OCC	correct	yes	18	Hospital-dispatched Physicians	>6	Ventricular standstill	Yes	No	No	No	No
4432	Female	21	taruma	Collapse	no	No	no					yes	15	Emergency Specialist		Ventricular standstill	Yes	Yes	Yes	No	No
4433	Male	77	disease	Other_Disease	no		yes	family member	no			no	7	Hospital-dispatched Physicians	＞6	VF/VT	No
4434	Female	19	Physical_Chemical	Drowning	no		\	other people	no			no	19	Hospital-dispatched Physicians		other	No
4435	Female	76	disease	Cardiovascular	no	Yes	yes	other people	yes	OCC	correct	yes	15	Emergency Specialist		other	Yes	No	Yes	No	No
4436	Male	30	disease	Cardiovascular	Feeble respiration	Yes	yes	colleague	yes	OCC	correct	yes	10	Emergency Specialist		other	Yes	No	Yes	No	No
4437	Male	16	disease	Cerebrovascular	no	No	\	other people	no			yes	4	Emergency Specialist		Ventricular standstill	No	No	No	No	No
4438	Male	61	disease	Cardiovascular	no		yes	family member	no			no	8	Emergency Specialist		VF/VT	No
4439	Male	84	disease	Cardiovascular	no	Yes	yes	family member	no			yes	19	Emergency Specialist		Ventricular standstill	No	Yes	Yes	No	No
4440	Male	87	disease	Cardiovascular	no	Yes	yes	family member	yes	OCC	correct	yes	12	Emergency Specialist		Ventricular standstill	No	Yes	Yes	No	No
4441	Female	83	disease	Digestive system	no	Yes	yes	family member	yes	OCC	incorrect	yes	19	Emergency Specialist		Ventricular standstill	No	Yes	Yes	No	No
4442	Male	92	disease	Other_Disease	no	Yes	yes	family member	yes	OCC	incorrect	yes	17	Emergency Specialist		Ventricular standstill	No	Yes	Yes	Yes	No
4443	Male	31	disease	Cardiovascular	no		no					no	21	Hospital-dispatched Physicians	＞6	Ventricular standstill	No
4444	Male	68	disease	Cardiovascular	no	Yes	yes	family member	yes	OCC	correct	yes	34	Hospital-dispatched Physicians	>6	Ventricular standstill	No	No	No	No	No
4445	Male	70	disease	Cardiovascular	no	No	yes	family member	no			yes	5	Emergency Specialist		Ventricular standstill	No	No	No	No	No
4446	Male	34	disease	Cardiovascular	no		no					no	20	Hospital-dispatched Physicians	＞6	VF/VT	No
4447	Male	25	disease	Other_Disease	no		\	other people	no			no	29	Hospital-dispatched Physicians	＞6	VF/VT	No
4448	Male	61	disease	Other_Disease	no	Yes	yes	other people	yes	OCC	correct	yes	8	Hospital-dispatched Physicians	>6	Ventricular standstill	No	No	Yes	No	No
4449	Female	80	disease	Cardiovascular	no	Yes	yes	family member	no			yes	10	Hospital-dispatched Physicians	>6	other	No	No	No	No	No
4450	Male		disease	tumor	no		yes	family member	no			no	18	Emergency Specialist		VF/VT	No
4451	Male	40	disease	Other_Disease	no		no					no	7	Emergency Specialist		VF/VT	No
4452	Female	70	disease	Cardiovascular	no		yes	family member	no			no	8	Emergency Specialist		Ventricular standstill	No
4453	Male	31	disease	Cardiovascular	Feeble respiration	No	yes	family member	no			yes	10	Emergency Specialist		Ventricular standstill	No	Yes	Yes	No	No
4454	Male	76	disease	Cardiovascular	no		\	other people	no			no	5	Emergency Specialist		VF/VT	No
4455	Female	65	disease	Cardiovascular	no	Yes	yes	family member	no			yes	16	Hospital-dispatched Physicians	>6	Ventricular standstill	No	No	No	No	No
4456	Female	48	disease	Cerebrovascular	no		yes	colleague	no			no	21	Hospital-dispatched Physicians	1-3	VF/VT	No
4457	Male	56	disease	Cardiovascular	no	Yes	yes	colleague	yes	OCC	incorrect	yes	18	Hospital-dispatched Physicians	>6	Ventricular standstill	Yes	No	Yes	No	No
4458	Female	41	taruma	Fall injury	no	No	\	other people	no			yes	5	Emergency Specialist		Ventricular standstill	No	Yes	Yes	No	No
4459	Male	87	disease	Cardiovascular	no	No	yes	family member	no			yes	17	Emergency Specialist		Ventricular standstill	Yes	Yes	Yes	No	No
4460	Male	51	disease	Cerebrovascular	no	Yes	no					yes	10	Emergency Specialist		Ventricular standstill	Yes	Yes	No	Yes	Yes
4461	Female	93	disease	tumor	no		yes	family member	no			no	12	Emergency Specialist		VF/VT	No
4462	Female	50	taruma	Knife wound	no		\	other people	no			no	14	Emergency Specialist		Ventricular standstill	No
4463	Male	50	disease	Cardiovascular	no	No	\	other people	no			yes	4	Emergency Specialist		PEA	No	Yes	Yes	No	No
4464	Male	80	disease	Other_Disease	no		yes	public place staff	no			no	19	Emergency Specialist		VF/VT	No
4465	Female	45	disease	Other_Disease	no	No	yes	family member	no			yes	12	Hospital-dispatched Physicians	1-3	Ventricular standstill	Yes	Yes	No	No	No
4466	Female	76	disease	Cardiovascular	no	No	yes	family member	no			yes	14	Emergency Specialist		Ventricular standstill	No	No	Yes	No	No
4467	Male		taruma	Fall injury	no		\	other people	no			no	13	Hospital-dispatched Physicians	1-3	VF/VT	No
4468	Female	30	disease	Other_Disease	no	No	yes	public place staff	no			yes	16	Hospital-dispatched Physicians	>6	Ventricular standstill	No	Yes	Yes	No	No
4469	Male	23	taruma	Fall injury	no		yes	public place staff	no			no	10	Hospital-dispatched Physicians	＞6	VF/VT	No
4470	Male	36	disease	Other_Disease	no		yes	colleague	no			no	18	Hospital-dispatched Physicians	＞6	VF/VT	No
4471	Female	72	disease	Cardiovascular	no	No	yes	family member	no			yes	17	Hospital-dispatched Physicians	>6	Ventricular standstill	Yes	No	Yes	Yes	No
4472	Male	85	disease	Cardiovascular	no	Yes	yes	family member	yes	OCC	correct	yes	19	Hospital-dispatched Physicians	>6	Ventricular standstill	No	Yes	Yes	No	No
4473	Male	53	disease	tumor	no	Yes	yes	family member	no			yes	32	Hospital-dispatched Physicians	<1	Ventricular standstill	Yes	No	No	No	No
4474	Male		disease	Other_Disease	no		yes	family member	no			no	16	Hospital-dispatched Physicians	1-3	VF/VT	No
4475	Male	60	disease	Cardiovascular	no	No	yes	family member	no			yes	14	Emergency Specialist		Ventricular standstill	Yes	No	No	No	No
4476	Male	87	disease	Cardiovascular	no		no					no	9	Emergency Specialist		Ventricular standstill	No
4477	Male	69	taruma	Fall injury	no	No	yes	family member	no			yes	12	Hospital-dispatched Physicians	<1	Ventricular standstill	No	No	No	No	No
4478	Male	59	taruma	Other_Taruma	no	No	\					yes	21	Hospital-dispatched Physicians	3-6	Ventricular standstill	Yes	No	No	No	No
4479	Female	82	disease	Cardiovascular	no		\	other people	no			no	22	Emergency Specialist		Ventricular standstill	No
4480	Male	79	disease	Cardiovascular	no	Yes	yes	family member	yes	OCC	incorrect	yes	21	Hospital-dispatched Physicians	<1	Ventricular standstill	No	No	No	No	No
4481	Female	54	disease	Cardiovascular	no	Yes	yes	family member	yes	OCC	correct	yes	8	Emergency Specialist		Ventricular standstill	Yes	Yes	Yes	No	No
4482	Male	88	disease	tumor	no	No	yes	family member	no			yes	22	Emergency Specialist		Ventricular standstill	No	Yes	Yes	No	No
4483	Female	73	disease	Cardiovascular	no	Yes	yes	other people	yes	OCC	correct	yes	20	Emergency Specialist		Ventricular standstill	Yes	Yes	Yes	No	No
4484	Female	70	disease	Cardiovascular	no	Yes	yes	family member	yes	CPR	incorrect	yes	9	Emergency Specialist		Ventricular standstill	No	Yes	Yes	No	No
4485	Male	78	disease	Cardiovascular	no	Yes	yes	public place staff	yes	OCC	correct	yes	10	Emergency Specialist		Ventricular standstill	Yes	Yes	Yes	Yes	No
4486	Male	73	disease	Cardiovascular	no	No	yes	family member	no			yes	9	Emergency Specialist		Ventricular standstill	No	Yes	Yes	No	No
4487	Female	90	disease	Cardiovascular	no	Yes	yes	family member	no			yes	15	Emergency Specialist		Ventricular standstill	No	No	Yes	No	No
4488	\		Physical_Chemical	Drowning	no		\					no	11	Emergency Specialist			No
4489	Female	91	disease	Cardiovascular	no	Yes	yes	family member	yes	CPR	correct	yes	10	Emergency Specialist		Ventricular standstill	No	Yes	Yes	No	No
4490	Female	84	disease	Other_Disease	no	No	yes	family member	no			yes	9	Emergency Specialist		Ventricular standstill	Yes	Yes	Yes	No	No
4491	Male	80	disease	Other_Disease	no		\					no	10	Emergency Specialist		VF/VT	No
4492	Male		disease	Other_Disease	no		no					no	30	Emergency Specialist		VF/VT	No
4493	Male	38	disease	Cardiovascular	Feeble respiration	No	yes	colleague	yes	OCC	correct	yes	11	Emergency Specialist		other	Yes	Yes	No	No	No
4494	Male	20	disease	Other_Disease	no		no					no	7	Emergency Specialist		VF/VT	No
4495	Female	25	disease	Other_Disease	no	No	no					yes	5	Emergency Specialist		Ventricular standstill	No	Yes	No	No	No
4496	Male	84	disease	Other_Disease	no		no					no	7	Hospital-dispatched Physicians	1-3	VF/VT	No
4497	Female	54	disease	Digestive system	no	No	yes	family member	no			yes	17	Hospital-dispatched Physicians	<1	other	No	No	No	No	No
4498	Female	78	disease	Other_Disease	no	Yes	yes	family member	no			yes	25	Hospital-dispatched Physicians	>6	Ventricular standstill	Yes	No	No	No	No
4499	Male	77	disease	Cardiovascular	no	Yes	yes	other people	yes	OCC	correct	yes	26	Hospital-dispatched Physicians	>6	Ventricular standstill	No	No	No	No	No
4500	Female	36	taruma	Other_Taruma	no	Yes	yes	public place staff	no			yes	16	Hospital-dispatched Physicians	1-3	Ventricular standstill	Yes	No	No	No	No
4501	Male	77	disease	Cardiovascular	no		yes	family member	no			no	28	Hospital-dispatched Physicians	3-6	VF/VT	No
4502	Male		taruma	Knife wound	no		\	other people	no			no	13	Hospital-dispatched Physicians	＞6	VF/VT	No
4503	Female	70	disease	Cardiovascular	no	No	\	other people	no			yes	69	Hospital-dispatched Physicians	>6	PEA	No	No	No	No	No
4504	Male	43	disease	tumor	no		no					no	1	Hospital-dispatched Physicians	1-3	Ventricular standstill	No
4505	Male	74	disease	Cardiovascular	no	No	yes	family member	yes	OCC	correct	yes	30	Hospital-dispatched Physicians	1-3	Ventricular standstill	Yes	No	Yes	No	No
4506	Female	62	disease	tumor	no	No	yes	family member	no			yes	16	Hospital-dispatched Physicians	<1	Ventricular standstill	Yes	No	No	No	No
4507	Male		disease	Other_Disease	no		\	other people	no			no	16	Hospital-dispatched Physicians	< 1	VF/VT	No
4508	Female	92	disease	Cardiovascular	no	Yes	yes	family member	no			yes	12	Hospital-dispatched Physicians	1-3	Ventricular standstill	Yes	No	No	No	No
4509	Male	60	disease	Cardiovascular	no	Yes	yes	family member	no			yes	16	Hospital-dispatched Physicians	1-3	other	No	No	No	No	No
4510	Male	65	disease	Cardiovascular	no		yes	family member	no			no	24	Hospital-dispatched Physicians	＞6	VF/VT	No
4511	Male	83	disease	Cardiovascular	no	Yes	yes	other people	yes	CPR	correct	yes	21	Hospital-dispatched Physicians	1-3	Ventricular standstill	No	No	Yes	No	No
4512	Female	71	disease	Cardiovascular	no		yes	family member	no			no	13	Emergency Specialist		Ventricular standstill	No
4513	Male	72	disease	Cardiovascular	no	Yes	yes	family member	yes	OCC	correct	yes	9	Emergency Specialist		other	Yes	No	Yes	No	No
4514	Male	73	disease	Cardiovascular	no		yes	family member	no			no	15	Emergency Specialist		VF/VT	No
4515	Male	52	disease	Other_Disease	no		yes	family member	no			no	12	Emergency Specialist		Ventricular standstill	No
4516	Male	75	disease	Cerebrovascular	no	No	yes	family member	no			yes	8	Hospital-dispatched Physicians	1-3	Ventricular standstill	No	No	Yes	No	No
4517	Male	60	disease	Cerebrovascular	no	No	yes	family member	no			yes	10	Hospital-dispatched Physicians	1-3	Ventricular standstill	No	No	No	No	No
4518	Female	68	disease	Cardiovascular	no	Yes	yes	family member	no			yes	11	Hospital-dispatched Physicians	1-3	Ventricular standstill	No	No	Yes	No	No
4519	Male	50	taruma	Fall injury	no		no					no	9	Hospital-dispatched Physicians	＞6	Ventricular standstill	No
4520	Male	30	taruma	Fall injury	no		no					no	7	Emergency Specialist		Ventricular standstill	No
4521	Male	46	taruma	Fall injury	no	Yes	yes	colleague	no			yes	21	Emergency Specialist		PEA	No	No	Yes	No	No
4522	Male	49	disease	Cerebrovascular	no	No	\					yes	14	Hospital-dispatched Physicians	>6	Ventricular standstill	Yes	No	No	No	No
4523	Male	85	disease	Other_Disease	no		yes	family member	no			no	19	Hospital-dispatched Physicians	＞6	Ventricular standstill	No
4524	Male	83	disease	Cardiovascular	no	Yes	yes	family member	yes	OCC	correct	yes	23	Hospital-dispatched Physicians	>6	Ventricular standstill	No	No	No	No	No
4525	Female	27	taruma	Fall injury	no		yes	family member	no			no	22	\		VF/VT	No
4526	Female	78	disease	Other_Disease	no		yes	family member	yes	OCC	incorrect	no	16	Emergency Specialist		VF/VT	No
4527	Male	86	disease	Cardiovascular	no		yes	family member	no			no	7	Emergency Specialist		other	No
4528	Female	59	taruma	Fall injury	no	No	\	other people	no			yes	12	Hospital-dispatched Physicians	3-6	other	No	No	No	No	No
4529	Female		taruma	Traffic accident	no		\					no	14	Hospital-dispatched Physicians	3-6	VF/VT	No
4530	Male	63	disease	Cardiovascular	no	Yes	yes	public place staff	yes	OCC	correct	yes	31	Hospital-dispatched Physicians	3-6	Ventricular standstill	No	No	No	No	No
4531	Female	86	disease	Cardiovascular	no	No	yes	medical	yes	CPR+AED	correct	yes	19	Hospital-dispatched Physicians	3-6	Ventricular standstill	No	No	No	No	No
4532	Male	59	disease	tumor	no	No	yes	family member	no			yes	16	Hospital-dispatched Physicians	1-3	other	No	No	No	No	No
4533	Male	45	disease	Cardiovascular	no	Yes	yes	family member	yes	OCC	correct	yes	11	Hospital-dispatched Physicians	1-3	other	No	No	No	No	No
4534	Male	25	disease	Other_Disease	no		no					no	12	Hospital-dispatched Physicians	＞6	other	No
4535	Female	50	disease	Other_Disease	no		no					no	16	Emergency Specialist		other	No
4536	Female	83	disease	Other_Disease	no		yes	family member	no			no	11	Hospital-dispatched Physicians	＞6	other	No
4537	Female	93	disease	Other_Disease	no		yes	family member	no			no	13	Hospital-dispatched Physicians	1-3	other	No
4538	Male	80	disease	Other_Disease	no		no					no	9	Emergency Specialist		other	No
4539	Female	50	disease	Other_Disease	no		no					no	14	Emergency Specialist		other	No
4540	Female		disease	Other_Disease	no		\	other people	no			no	11	Emergency Specialist		Ventricular standstill	No
4541	Male		taruma	Traffic accident	no		\	other people	no			no	13	Emergency Specialist		VF/VT	No
4542	Male	81	disease	Other_Disease	no		yes	family member	no			no	13	Emergency Specialist		Ventricular standstill	No
4543	Male	65	disease	Cardiovascular	no	No	yes	family member	no			yes	34	Emergency Specialist		Ventricular standstill	No	Yes	Yes	Yes	No
4544	Male	93	disease	Cardiovascular	no	Yes	yes	family member	yes	OCC	correct	yes	29	Emergency Specialist		Ventricular standstill	No	Yes	Yes	Yes	Yes
4545	Female	84	disease	Cardiovascular	no		yes	family member	no			no	7	Hospital-dispatched Physicians	＞6	other	No
4546	Male		disease	Other_Disease	no		no					no	17	Emergency Specialist		other	No
4547	Female	88	taruma	Fall injury	no		\	other people	no			no	8	Emergency Specialist		other	No
4548	Male	57	disease	Other_Disease	no		\					no	28	Hospital-dispatched Physicians	＞6	other	No
4549	Male	18	disease	Other_Disease	no	No	yes	family member	yes	OCC	incorrect	yes	5	Hospital-dispatched Physicians	1-3	Ventricular standstill	No	No	Yes	No	No
4550	\		taruma	Traffic accident	no		\	other people	no			no	10	Hospital-dispatched Physicians	1-3	other	No
4551	Male	80	disease	Other_Disease	no	Yes	no					yes	11	Hospital-dispatched Physicians	1-3	Ventricular standstill	No	No	Yes	No	No
4552	Male	85	disease	Other_Disease	no		no					no	19	Emergency Specialist		other	No
4553	Male	81	disease	Cerebrovascular	no	No	yes	family member	no			yes	17	Emergency Specialist		Ventricular standstill	No	Yes	Yes	No	No
4554	Female	60	disease	Other_Disease	no	No	\					yes	17	Emergency Specialist		Ventricular standstill	No	Yes	Yes	No	No
4555	Male	72	disease	Cardiovascular	no	Yes	yes	family member	yes	OCC	correct	yes	1	Emergency Specialist		other	Yes	Yes	Yes	No	No
4556	Male	71	disease	Other_Disease	no	No	yes	family member	no			yes	16	Emergency Specialist		Ventricular standstill	No	Yes	Yes	No	No
4557	Female	49	disease	Other_Disease	Feeble respiration	Yes	yes	public place staff	yes	CPR	correct	yes	4	Hospital-dispatched Physicians	1-3	Ventricular standstill	No	No	No	Yes	No
4558	Male	84	disease	Cardiovascular	no	No	yes	family member	no			yes	9	Emergency Specialist		other	No	No	Yes	No	No
4559	Male	54	taruma	Fall injury	no	No	no					yes	11	Emergency Specialist		Ventricular standstill	No	Yes	Yes	No	No
4560	Female	87	disease	Cardiovascular	no	No	yes	family member	yes	OCC	incorrect	yes	15	Emergency Specialist		Ventricular standstill	No	Yes	Yes	Yes	No
4561	Male	80	disease	Other_Disease	no		\					no	16	Hospital-dispatched Physicians	< 1	other	No
4562	Male	92	disease	Digestive system	no		yes	family member	no			no	16	Emergency Specialist		Ventricular standstill	No
4563	Male		disease	Other_Disease	no	No	yes	family member	yes	CPR	incorrect	yes	18	Hospital-dispatched Physicians	1-3	Ventricular standstill	Yes	No	No	No	No
4564	Male	49	disease	Cerebrovascular	no	No	yes	family member	no			yes	20	Emergency Specialist		Ventricular standstill	No	No	No	No	No
4565	Male	47	disease	Other_Disease	no	No	yes	family member	no			yes	13	Emergency Specialist		Ventricular standstill	Yes	No	No	No	No
4566	Male	89	disease	Other_Disease	no	No	yes	family member	no			yes	9	Hospital-dispatched Physicians	<1	Ventricular standstill	No	No	No	No	No
4567	Female		taruma	Knife wound	no		yes	family member	no			no	19	Hospital-dispatched Physicians	＞6	Ventricular standstill	No
4568	Female	55	taruma	Fall injury	no	Yes	yes	public place staff	no			yes	9	Emergency Specialist		PEA	No	Yes	Yes	No	No
4569	Male	20	disease	Cardiovascular	Feeble respiration	Yes	yes	family member	yes	OCC	incorrect	yes	1	Emergency Specialist		Ventricular standstill	Yes	Yes	Yes	No	No
4570	Male	25	disease	Other_Disease	Feeble respiration	No	\	other people	no			yes	5	Emergency Specialist		PEA	No	No	No	No	No
4571	Male	90	disease	Cardiovascular	no	Yes	yes	other people	yes	OCC	correct	yes	10	Emergency Specialist		Ventricular standstill	Yes	No	Yes	No	No
4572	Male		taruma	Knife wound	no	No	no					yes	8	Hospital-dispatched Physicians	>6	Ventricular standstill	No	No	No	No	No
4573	Male	59	disease	Cardiovascular	no	Yes	yes	family member	yes	OCC	correct	yes	13	Emergency Specialist		Ventricular standstill	No	No	Yes	No	No
4574	Male	58	disease	Cardiovascular	no	No	yes	family member	no			yes	24	Emergency Specialist		Ventricular standstill	No	No	Yes	No	No
4575	Male	69	disease	Cardiovascular	no	Yes	yes	family member	yes	OCC	correct	yes	18	Emergency Specialist		Ventricular standstill	No	No	No	No	No
4576	Male	60	disease	Cardiovascular	no	Yes	yes	family member	no			yes	10	Hospital-dispatched Physicians	>6	Ventricular standstill	Yes	Yes	Yes	No	No
4577	Female		disease	Cardiovascular	no		\	other people	no			no	4	Hospital-dispatched Physicians	＞6	other	No
4578	Female	39	disease	Cerebrovascular	no	No	yes	colleague	yes	CPR	correct	yes	9	Hospital-dispatched Physicians	>6	Ventricular standstill	Yes	No	No	No	No
4579	Female	24	taruma	Other_Taruma	no		no					no	17	Emergency Specialist		other	No
4580	Male	90	disease	Cardiovascular	no	No	yes	family member	no			yes	17	Emergency Specialist		Ventricular standstill	No	Yes	Yes	No	No
4581	Male		disease	Other_Disease	Feeble respiration	No	yes	public place staff	no			yes	12	Hospital-dispatched Physicians	3-6	Ventricular standstill	Yes	No	No	No	No
4582	Male		disease	Other_Disease	no		yes	public place staff	no			no	13	Hospital-dispatched Physicians	3-6	other	No
4583	Male	37	taruma	Traffic accident	no		yes	public place staff	no			no	23	Hospital-dispatched Physicians	＞6	other	No
4584	Female	52	disease	Cardiovascular	no	Yes	yes	family member	yes	CPR	correct	yes	28	Hospital-dispatched Physicians	>6	Ventricular standstill	No	No	No	No	No
4585	Female	89	disease	Cerebrovascular	Feeble respiration	No	yes	medical	no			yes	19	Emergency Specialist		Ventricular standstill	No	No	No	No	No
4586	Female	86	disease	Cardiovascular	no	No	no					yes	16	Hospital-dispatched Physicians	>6	other	No	No	Yes	No	No
4587	Male	62	disease	Cardiovascular	no	No	yes	other people	yes	OCC	incorrect	yes	1	Hospital-dispatched Physicians	<1	other	No	No	No	No	No
4588	Male	1	disease	Other_Disease	no		yes	family member	no			no	17	Hospital-dispatched Physicians	＞6	other	No
4589	Male		disease	Other_Disease	no		yes	colleague	no			no	12	Hospital-dispatched Physicians	1-3	other	No
4590	Male	48	disease	Other_Disease	no	No	yes	colleague	no			yes	6	Hospital-dispatched Physicians	<1	Ventricular standstill	Yes	No	No	No	No
4591	Male	80	disease	Other_Disease	no	No	no					yes	15	Emergency Specialist		Ventricular standstill	No	Yes	No	No	No
4592	Female	60	disease	tumor	no	No	yes	family member	no			yes	18	Hospital-dispatched Physicians	>6	Ventricular standstill	Yes	No	No	No	No
4593	Female	80	disease	Cerebrovascular	no	Yes	yes	family member	yes	OCC	incorrect	yes	8	Hospital-dispatched Physicians	1-3	Ventricular standstill	Yes	No	No	No	No
4594	Male		taruma	Other_Taruma	no		no					no	5	Hospital-dispatched Physicians	＞6	other	No
4595	Male	78	disease	Other_Disease	no		\					no	16	Emergency Specialist		other	No
4596	Male	60	disease	Other_Disease	no	No	yes	family member	no			yes	27	Hospital-dispatched Physicians	>6	Ventricular standstill	No	No	Yes	No	No
4597	Female		Physical_Chemical	Drowning	no		\					no	25	Hospital-dispatched Physicians	< 1	other	No
4598	Male	68	disease	Cardiovascular	no	No	yes	public place staff	yes	OCC	correct	yes	21	Emergency Specialist		Ventricular standstill	No	No	No	No	No
4599	Female	68	disease	Cardiovascular	no	Yes	yes	public place staff	no			yes	4	Emergency Specialist		Ventricular standstill	Yes	Yes	Yes	Yes	No
4600	Female	51	disease	Cardiovascular	no	No	yes	public place staff	no			yes	7	Emergency Specialist		Ventricular standstill	Yes	Yes	Yes	Yes	No
4601	Female	69	disease	Cardiovascular	Feeble respiration	No	yes	family member	no			yes	19	Emergency Specialist		Ventricular standstill	Yes	Yes	Yes	Yes	No
4602	Female	93	disease	Cardiovascular	no		yes	family member	no			no	14	Hospital-dispatched Physicians	1-3	other	No
4603	Male	56	disease	Cardiovascular	no		yes	family member	no			no	15	Hospital-dispatched Physicians	1-3	other	No
4604	Female	89	disease	Cardiovascular	no		yes	family member	no			no	40	Hospital-dispatched Physicians	1-3	other	No
4605	Male	75	disease	Other_Disease	no	No	no					yes	17	Hospital-dispatched Physicians	1-3	Ventricular standstill	No	No	No	No	No
4606	Male		disease	Other_Disease	no		\	other people	no			no	11	Hospital-dispatched Physicians	＞6	other	No
4607	Male	77	disease	Cardiovascular	no		yes	family member	no			no	25	Hospital-dispatched Physicians	3-6	other	No
4608	Female	84	disease	Cardiovascular	no		yes	family member	no			no	11	Hospital-dispatched Physicians	＞6	other	No
4609	Male	72	disease	Other_Disease	no	No	yes	family member	yes	OCC	correct	yes	20	Hospital-dispatched Physicians	>6	Ventricular standstill	No	Yes	Yes	No	No
4610	Male		taruma	Fall injury	no		\	other people	no			no	20	Emergency Specialist		other	No
4611	Male	66	disease	Other_Disease	no		no					no	11	Emergency Specialist		Ventricular standstill	No
4612	Male	82	disease	Other_Disease	no		no					no	5	Emergency Specialist		Ventricular standstill	No
4613	Male	86	disease	Other_Disease	no		no					no	14	Emergency Specialist		Ventricular standstill	No
4614	Male	30	disease	Cardiovascular	no		no					no	6	Emergency Specialist		Ventricular standstill	No
4615	Female	53	disease	Other_Disease	no	Yes	yes	public place staff	yes	OCC	correct	yes	23	Hospital-dispatched Physicians	<1	Ventricular standstill	No	No	No	No	No
4616	Male	79	disease	Cardiovascular	no	Yes	yes	family member	no			yes	19	Hospital-dispatched Physicians	1-3	Ventricular standstill	No	No	Yes	No	No
4617	Female	53	taruma	Fall injury	no	No	yes	family member	no			yes	10	Hospital-dispatched Physicians	1-3	Ventricular standstill	No	No	No	No	No
4618	Male	90	taruma	Fall injury	no		\	other people	no			no	11	Emergency Specialist		Ventricular standstill	No
4619	Female		disease	Other_Disease	no		\					no	13	Emergency Specialist		Ventricular standstill	No
4620	Male	80	disease	Cardiovascular	no		yes	family member	no			no	16	Hospital-dispatched Physicians	＞6	Ventricular standstill	Yes
4621	Male	83	disease	Cardiovascular	no		no					no	16	Emergency Specialist		Ventricular standstill	No
4622	Female	60	disease	Other_Disease	no	Yes	yes	colleague	yes	OCC	correct	yes	11	Emergency Specialist		Ventricular standstill	Yes	Yes	Yes	Yes	No
4623	Female	47	disease	Cardiovascular	no	Yes	yes	family member	yes	OCC	correct	yes	10	Hospital-dispatched Physicians	>6	other	No	Yes	Yes	No	No
4624	Female	29	disease	Digestive system	no	Yes	yes	family member	yes	OCC	correct	yes	18	Emergency Specialist		Ventricular standstill	No	Yes	Yes	Yes	No
4625	Female	41	taruma	Fall injury	no	Yes	\	other people	no			yes	13	Hospital-dispatched Physicians	>6	other	No	Yes	Yes	No	No
4626	Male		disease	Cardiovascular	no		\	other people	no			no	17	Hospital-dispatched Physicians	＞6	Ventricular standstill	No
4627	Male		taruma	Traffic accident	no	No	\	other people	no			yes	22	Hospital-dispatched Physicians	>6	Ventricular standstill	No	No	No	No	No
4628	Female	74	disease	Cardiovascular	no	No	yes	family member	no			yes	15	Emergency Specialist		Ventricular standstill	No	Yes	Yes	No	No
4629	Male	60	disease	Cardiovascular	no	Yes	yes	family member	yes	OCC	correct	yes	11	Hospital-dispatched Physicians	<1	Ventricular standstill	Yes	No	No	No	No
4630	Female	58	disease	Other_Disease	no		yes	family member	no			no	10	Hospital-dispatched Physicians	＞6	other	No
4631	Male	49	disease	Other_Disease	no	Yes	yes	colleague	no			yes	13	Hospital-dispatched Physicians	1-3	Ventricular standstill	No	No	No	No	No
4632	Female	76	disease	Other_Disease	no	No	yes	family member	no			yes	32	Hospital-dispatched Physicians	>6	Ventricular standstill	No	Yes	Yes	No	No
4633	Male	48	disease	Cardiovascular	no	Yes	yes	public place staff	yes	CPR	correct	yes	9	Hospital-dispatched Physicians	1-3	PEA	Yes	Yes	Yes	No	No
4634	Male	74	disease	Cardiovascular	no	Yes	yes	family member	yes	OCC	incorrect	yes	24	Hospital-dispatched Physicians	>6	Ventricular standstill	No	No	No	No	No
4635	Male	46	disease	Cardiovascular	no	No	yes	family member	yes	OCC	correct	yes	14	Hospital-dispatched Physicians	<1	other	Yes	No	No	No	No
4636	Female	33	disease	Other_Disease	no	Yes	yes	other people	yes	CPR	correct	yes	6	Hospital-dispatched Physicians	<1	Ventricular standstill	Yes	No	No	No	No
4637	Male	56	disease	Cardiovascular	no	No	yes	family member	no			yes	10	Hospital-dispatched Physicians	<1	other	No	No	No	No	No
4638	Female	87	disease	tumor	no		yes	family member	no			no	26	Hospital-dispatched Physicians	＞6	other	No
4639	Female	49	disease	Other_Disease	no		\					no	10	Hospital-dispatched Physicians	< 1	Ventricular standstill	No
4640	Male	21	Physical_Chemical	Poisoning	no	Yes	yes	colleague	yes	CPR	correct	yes	11	Hospital-dispatched Physicians	<1	Ventricular standstill	Yes	No	Yes	No	No
4641	Male	84	disease	tumor	no	Yes	yes	family member	no			yes	11	Hospital-dispatched Physicians	<1	Ventricular standstill	Yes	No	No	No	No
4642	Female	90	disease	Cardiovascular	no	Yes	yes	family member	yes	OCC	correct	yes	16	Hospital-dispatched Physicians	>6	other	No	No	No	No	No
4643	Male	47	taruma	Other_Taruma	no	Yes	\					yes	21	Hospital-dispatched Physicians	>6	Ventricular standstill	No	No	No	No	No
4644	Male	50	disease	Cardiovascular	no	No	yes	family member	yes	OCC	correct	yes	23	Hospital-dispatched Physicians	>6	Ventricular standstill	No	Yes	Yes	No	No
4645	Female	58	disease	tumor	no	No	yes	family member	no			yes	17	Hospital-dispatched Physicians	3-6	Ventricular standstill	Yes	No	No	No	No
4646	Female	93	disease	Other_Disease	no	No	yes	public place staff	yes	OCC	correct	yes	8	Emergency Specialist		Ventricular standstill	No	Yes	Yes	Yes	No
4647	Female		disease	Cardiovascular	no		no					no	11	Hospital-dispatched Physicians	< 1	other	No
4648	Male		disease	Other_Disease	no		yes	public place staff	no			no	18	Hospital-dispatched Physicians	1-3	other	No
4649	Male	45	disease	Other_Disease	no		no					no	31	Emergency Specialist		other	No
4650	Male		disease	Cardiovascular	no		no					no	9	Hospital-dispatched Physicians	1-3	other	No
4651	Female	63	disease	Other_Disease	no		no					no	15	Hospital-dispatched Physicians	1-3	other	No
4652	Male	80	disease	Cardiovascular	no	Yes	yes	family member	yes	OCC	correct	yes	16	Hospital-dispatched Physicians	1-3	Ventricular standstill	No	No	No	No	No
4653	Male	70	disease	Cerebrovascular	no		\	other people	no			no	49	Emergency Specialist		other	No
4654	Male	3	taruma	Traffic accident	no		\	other people	no			no	34	Hospital-dispatched Physicians	< 1	other	No
4655	Male	30	taruma	Fall injury	no	Yes	yes	public place staff	no			yes	21	Hospital-dispatched Physicians	>6	Ventricular standstill	Yes	No	No	No	No
4656	Female	90	disease	Cardiovascular	no		yes	public place staff	no			no	9	Hospital-dispatched Physicians	1-3	other	No
4657	Male	70	taruma	Traffic accident	no		yes	public place staff	no			no	21	Hospital-dispatched Physicians	1-3	other	No
4658	Female	68	disease	Cardiovascular	no	Yes	yes	family member	yes	OCC	correct	yes	26	Hospital-dispatched Physicians	1-3	other	No	No	No	No	No
4659	Male	65	disease	Cardiovascular	no	Yes	yes	family member	no			yes	11	Emergency Specialist		Ventricular standstill	Yes	No	Yes	No	No
4660	Male	25	disease	Other_Disease	no		no					no	9	Emergency Specialist		other	No
4661	Female	83	disease	Other_Disease	no		no					no	5	Emergency Specialist		other	No
4662	Female	87	disease	Cardiovascular	no	No	yes	public place staff	yes	OCC	correct	yes	13	Hospital-dispatched Physicians	1-3	other	No	No	No	No	No
4663	Male	70	disease	Cardiovascular	no		\	other people	no			no	13	Hospital-dispatched Physicians	1-3	other	No
4664	Male		disease	Cerebrovascular	no	Yes	yes	colleague	no			yes	9	Hospital-dispatched Physicians	>6	Ventricular standstill	Yes	No	No	No	No
4665	Male	38	taruma	Other_Taruma	no	Yes	yes	family member	yes	OCC	incorrect	yes	21	Hospital-dispatched Physicians	>6	Ventricular standstill	Yes	No	No	No	No
4666	Male	57	taruma	Other_Taruma	no	No	yes	family member	no			yes	15	Emergency Specialist		Ventricular standstill	No	Yes	Yes	No	No
4667	Male	79	disease	Cardiovascular	no	Yes	\	other people	no			yes	5	Hospital-dispatched Physicians	>6	Ventricular standstill	No	No	No	No	No
4668	Male	52	disease	Cardiovascular	no		no					no	9	Emergency Specialist		other	No
4669	Male	60	disease	Cardiovascular	no	No	yes	colleague	no			yes	7	Hospital-dispatched Physicians	1-3	Ventricular standstill	Yes	No	No	No	No
4670	Male	91	disease	Other_Disease	no	No	yes	family member	no			yes	10	Emergency Specialist		Ventricular standstill	No	Yes	Yes	No	No
4671	Male	78	Physical_Chemical	Poisoning	no	Yes	yes	family member	yes	OCC	correct	yes	6	Hospital-dispatched Physicians	3-6	Ventricular standstill	Yes	No	No	No	No
4672	Male	47	disease	Other_Disease	no	No	yes	other people	yes	CPR	correct	yes	22	Hospital-dispatched Physicians	1-3	Ventricular standstill	Yes	No	No	No	No
4673	Female	52	disease	Cardiovascular	no	Yes	yes	family member	no			yes	11	Emergency Specialist		Ventricular standstill	No	No	No	No	No
4674	Male	74	taruma	Other_Taruma	no	No	yes	family member	no			yes	20	Hospital-dispatched Physicians	3-6	Ventricular standstill	Yes	No	No	No	No
4675	Female	77	disease	Cardiovascular	no	No	yes	family member	no			yes	11	Hospital-dispatched Physicians	1-3	other	Yes	No	No	No	No
4676	Female	25	disease	Cardiovascular	no	Yes	yes	colleague	yes	CPR	incorrect	yes	11	Hospital-dispatched Physicians	3-6	other	Yes	No	No	No	No
4677	Male	78	disease	Other_Disease	no		yes	family member	yes	CPR	correct	no	17	Emergency Specialist		other	No
4678	Male	80	disease	Other_Disease	no	No	yes	family member	no			yes	10	Emergency Specialist		Ventricular standstill	Yes	Yes	Yes	Yes	No
4679	Female	63	disease	Cardiovascular	no	Yes	yes	family member	yes	CPR	correct	yes	10	Hospital-dispatched Physicians	<1	other	Yes	Yes	Yes	No	No
4680	Male	78	disease	tumor	no	Yes	yes	family member	yes	OCC	correct	yes	25	Emergency Specialist		Ventricular standstill	No	No	Yes	No	No
4681	Female	77	disease	tumor	no		yes	family member	no			no	11	Hospital-dispatched Physicians	1-3	other	No
4682	Female	55	taruma	Knife wound	no		yes	family member	no			no	13	Emergency Specialist		other	No
4683	Female	53	disease	Cardiovascular	no	No	yes	family member	no			yes	16	Hospital-dispatched Physicians	1-3	other	No	No	No	No	No
4684	Male	82	disease	Cardiovascular	no		yes	family member	yes	OCC	correct	no	15	Emergency Specialist		other	No
4685	Male	47	disease	Cardiovascular	no	Yes	yes	family member	yes	OCC	incorrect	yes	12	Emergency Specialist		Ventricular standstill	No	Yes	Yes	No	No
4686	Female	69	disease	Cardiovascular	no	Yes	yes	family member	yes	OCC	correct	yes	7	Emergency Specialist		Ventricular standstill	Yes	Yes	Yes	Yes	No
4687	Male	25	disease	Cardiovascular	no	No	yes	family member	no			yes	7	Hospital-dispatched Physicians	1-3	Ventricular standstill	No	No	No	No	No
4688	Male	87	disease	Cerebrovascular	no		yes	family member	no			no	10	Hospital-dispatched Physicians	1-3	other	No
4689	Male	76	taruma	Fall injury	Feeble respiration	Yes	yes	family member	yes	OCC	correct	yes	13	Hospital-dispatched Physicians	1-3	Ventricular standstill	No	No	No	No	No
4690	Male	17	taruma	Traffic accident	no	No	no					yes	6	Emergency Specialist		Ventricular standstill	No	No	No	No	No
4691	Male	27	disease	Other_Disease	no	Yes	yes	colleague	yes	OCC	correct	yes	8	Emergency Specialist		Ventricular standstill	No	Yes	Yes	No	No
4692	Male	60	disease	Cardiovascular	no	Yes	yes	family member	yes	OCC	correct	yes	22	Hospital-dispatched Physicians	<1	Ventricular standstill	Yes	No	No	No	No
4693	Male	74	disease	Cardiovascular	no	Yes	yes	family member	no			yes	6	Hospital-dispatched Physicians	<1	Ventricular standstill	No	No	No	No	No
4694	Male	74	disease	Cardiovascular	no	Yes	yes	family member	yes	OCC	incorrect	yes	6	Hospital-dispatched Physicians	<1	Ventricular standstill	No	No	No	No	No
4695	Male	25	disease	Other_Disease	no	No	\	other people	no			yes	18	Hospital-dispatched Physicians	<1	Ventricular standstill	Yes	No	No	No	No
4696	Male	60	disease	Cardiovascular	no	No	yes	colleague	no			yes	10	Hospital-dispatched Physicians	<1	other	No	No	No	No	No
4697	Male	33	disease	Other_Disease	no	No	no					yes	11	Emergency Specialist		Ventricular standstill	No	No	No	No	No
4698	Male	41	disease	Other_Disease	no	Yes	yes	other people	yes	OCC	correct	yes	11	Hospital-dispatched Physicians	>6	Ventricular standstill	Yes	No	Yes	No	No
4699	Female	81	disease	Other_Disease	no	Yes	yes	family member	no			yes	10	Hospital-dispatched Physicians	>6	Ventricular standstill	Yes	No	Yes	No	No
4700	Female	86	disease	Other_Disease	no		yes	family member	no			no	10	Hospital-dispatched Physicians	< 1	other	No
4701	Male	70	disease	Other_Disease	no		yes	family member	no			no	8	Hospital-dispatched Physicians	< 1	other	No
4702	Female	88	disease	Cardiovascular	no	No	yes	family member	no			yes	11	Hospital-dispatched Physicians	<1	Ventricular standstill	Yes	No	No	No	No
4703	Male	73	disease	Other_Disease	no		yes	family member	no			no	24	Hospital-dispatched Physicians	< 1	Ventricular standstill	No
4704	Male	50	disease	Other_Disease	no	No	yes	public place staff	yes	OCC	correct	yes	16	Hospital-dispatched Physicians	<1	Ventricular standstill	No	Yes	No	No	No
4705	Female	89	disease	Cardiovascular	no	Yes	yes	family member	yes	OCC	correct	yes	11	Hospital-dispatched Physicians	1-3	Ventricular standstill	Yes	No	Yes	No	No
4706	Male		taruma	Fall injury	no		yes	public place staff	no			no	15	Emergency Specialist		other	Yes
4707	Female	84	disease	Cardiovascular	no	Yes	yes	family member	yes	OCC	correct	yes	7	Hospital-dispatched Physicians	1-3	Ventricular standstill	Yes	No	No	No	No
4708	Female	54	disease	Cardiovascular	no	Yes	yes	family member	no			yes	9	Hospital-dispatched Physicians	1-3	Ventricular standstill	No	No	Yes	No	No
4709	Male	50	disease	Other_Disease	no	Yes	yes	family member	no			yes	10	Hospital-dispatched Physicians	<1	Ventricular standstill	No	No	Yes	No	No
4710	Male	56	disease	tumor	no	Yes	yes	family member	yes	CPR	correct	yes	12	Hospital-dispatched Physicians	1-3	Ventricular standstill	Yes	No	No	No	No
4711	Male		taruma	Traffic accident	no		yes	public place staff	no			no	44	Emergency Specialist		other	No
4712	Female		disease	Other_Disease	no		yes	public place staff	no			no	9	Emergency Specialist		other	No
4713	Female	87	disease	Other_Disease	no		no					no	12	Emergency Specialist		other	No
4714	Female	80	disease	Other_Disease	no		no					no	9	Emergency Specialist		other	No
4715	Male		taruma	Traffic accident	no	No	\					yes	12	Hospital-dispatched Physicians	1-3	PEA	No	No	No	No	No
4716	Male	57	disease	Cardiovascular	no	Yes	yes	public place staff	yes	OCC	correct	yes	14	Hospital-dispatched Physicians	>6	Ventricular standstill	No	No	No	No	No
4717	Female	80	disease	tumor	no	Yes	yes	family member	no			yes	8	Hospital-dispatched Physicians	>6	Ventricular standstill	No	No	Yes	No	No
4718	Male	97	disease	Other_Disease	no	No	yes	family member	no			yes	16	Hospital-dispatched Physicians	1-3	other	Yes	No	No	No	No
4719	Male	60	disease	Cardiovascular	no	Yes	yes	family member	yes	OCC	correct	yes	13	Hospital-dispatched Physicians	1-3	other	Yes	No	No	No	No
4720	Male	40	disease	Other_Disease	no		no					no	10	Hospital-dispatched Physicians	< 1	other	No
4721	Male	69	disease	Cardiovascular	no	No	yes	family member	no			yes	2	Hospital-dispatched Physicians	<1	Ventricular standstill	No	No	No	No	No
4722	Female	48	disease	tumor	no	No	yes	family member	no			yes	7	Hospital-dispatched Physicians	<1	Ventricular standstill	No	No	No	No	No
4723	Male	36	disease	Cerebrovascular	no	No	yes	colleague	no			yes	13	Hospital-dispatched Physicians	<1	Ventricular standstill	Yes	No	No	No	No
4724	Male		taruma	Other_Taruma	no	No	yes	colleague	no			yes	16	Emergency Specialist		Ventricular standstill	No	No	No	No	No
4725	Female	53	disease	Cardiovascular	no	Yes	yes	other people	yes	CPR	correct	yes	16	Emergency Specialist		Ventricular standstill	No	No	No	No	No
4726	\		disease	Other_Disease	no		no					no	10	\		other	No
4727	Male	23	disease	Cerebrovascular	no	Yes	yes	family member	yes	CPR	correct	yes	9	Hospital-dispatched Physicians	1-3	Ventricular standstill	No	No	Yes	No	No
4728	Male	51	taruma	Other_Taruma	no	Yes	yes	family member	yes	OCC	correct	yes	23	Hospital-dispatched Physicians	<1	Ventricular standstill	Yes	No	Yes	No	No
4729	Female	34	disease	Other_Disease	no	No	yes	public place staff	no			yes	8	Hospital-dispatched Physicians	<1	Ventricular standstill	Yes	No	No	No	No
4730	Male	63	disease	Cardiovascular	no	Yes	yes	colleague	yes	OCC	correct	yes	10	Emergency Specialist		Ventricular standstill	Yes	Yes	No	No	No
4731	Male	41	disease	Other_Disease	no		yes	family member	no			no	8	Hospital-dispatched Physicians	1-3	other	No
4732	Female	89	disease	Other_Disease	no		yes	family member	no			no	10	Hospital-dispatched Physicians	1-3	other	No
4733	Female	78	disease	Other_Disease	no	No	yes	family member	no			yes	7	Hospital-dispatched Physicians	1-3	Ventricular standstill	No	No	No	No	No
4734	Male	30	disease	Cardiovascular	no		no					no	23	Hospital-dispatched Physicians	＞6	other	No
4735	Male	80	disease	Cardiovascular	no	No	yes	family member	no			yes	13	Hospital-dispatched Physicians	<1	Ventricular standstill	Yes	No	No	No	No
4736	Female	80	disease	Other_Disease	no	No	yes	family member	yes	CPR	correct	yes	17	Hospital-dispatched Physicians	>6	Ventricular standstill	No	Yes	Yes	No	No
4737	Female	56	taruma	Fall injury	no	Yes	yes	family member	no			yes	15	Hospital-dispatched Physicians	>6	Ventricular standstill	No	No	No	No	No
4738	Male	79	disease	Cardiovascular	no	Yes	yes	family member	yes	OCC	correct	yes	36	Hospital-dispatched Physicians	>6	Ventricular standstill	No	No	No	No	No
4739	Female	90	disease	Cardiovascular	no	Yes	yes	family member	yes	CPR	correct	yes	20	Hospital-dispatched Physicians	>6	Ventricular standstill	No	No	No	No	No
4740	Male	50	disease	Cardiovascular	no	Yes	yes	other people	yes	OCC	correct	yes	9	Hospital-dispatched Physicians	>6	Ventricular standstill	No	No	Yes	No	No
4741	Male	53	disease	Cardiovascular	no	No	yes	family member	no			yes	21	Emergency Specialist		Ventricular standstill	No	Yes	Yes	No	No
4742	Female	80	disease	Cardiovascular	no	Yes	yes	family member	yes	OCC	correct	yes	12	Emergency Specialist		PEA	No	Yes	Yes	Yes	No
4743	Female	54	disease	Cardiovascular	no	Yes	yes	family member	no			yes	23	Hospital-dispatched Physicians	<1	Ventricular standstill	No	No	Yes	No	No
4744	Female	63	disease	Cardiovascular	no	No	yes	family member	no			yes	11	Emergency Specialist		Ventricular standstill	Yes	Yes	Yes	Yes	No
4745	Male	80	disease	Cardiovascular	no	No	yes	family member	no			yes	21	Emergency Specialist		Ventricular standstill	No	No	No	No	No
4746	Male		disease	Cardiovascular	no	Yes	yes	public place staff	no			yes	12	Hospital-dispatched Physicians	<1	Ventricular standstill	No	No	Yes	No	No
4747	Male	63	taruma	Other_Taruma	no	Yes	\					yes	14	Hospital-dispatched Physicians	<1	other	No	No	Yes	No	No
4748	Male	71	disease	Cardiovascular	no		yes	family member	no			no	13	Hospital-dispatched Physicians	1-3	other	No
4749	Male		taruma	Traffic accident	no	No	yes	public place staff	no			yes	12	Hospital-dispatched Physicians	<1	Ventricular standstill	No	No	Yes	No	No
4750	Male	40	disease	Other_Disease	no	No	no					yes	10	Emergency Specialist		Ventricular standstill	Yes	No	Yes	No	No
4751	Female	75	disease	Cardiovascular	no	Yes	yes	family member	yes	CPR	correct	yes	1	Hospital-dispatched Physicians	<1	Ventricular standstill	Yes	No	No	No	No
4752	Male	59	disease	Cardiovascular	no	Yes	yes	colleague	no			yes	9	Hospital-dispatched Physicians	<1	Ventricular standstill	No	No	No	No	No
4753	Male	28	disease	Other_Disease	no		yes	colleague	no			no	13	Hospital-dispatched Physicians	< 1	other	No
4754	Male	59	disease	Other_Disease	no		yes	colleague	no			no	7	Hospital-dispatched Physicians	< 1	other	No
4755	Male	43	disease	Other_Disease	no		\	other people	no			no	7	Hospital-dispatched Physicians	< 1	other	No
4756	Male		disease	Other_Disease	no		\	other people	no			no	7	Hospital-dispatched Physicians	< 1	other	No
4757	Male	68	disease	Other_Disease	no		yes	family member	no			no	8	Hospital-dispatched Physicians	< 1	other	No
4758	Male	3	disease	Other_Disease	no	No	yes	family member	no			yes	9	Hospital-dispatched Physicians	>6	Ventricular standstill	Yes	No	No	Yes	No
4759	Male	82	disease	Other_Disease	no		yes	family member	no			no	75	Hospital-dispatched Physicians	＞6	Ventricular standstill	No
4760	Male	59	disease	Cardiovascular	no	No	yes	other people	yes	CPR	correct	yes	23	Hospital-dispatched Physicians	>6	other	Yes	No	Yes	No	No
4761	Male	27	disease	Other_Disease	no		yes	colleague	no			no	8	Hospital-dispatched Physicians	＞6	other	No
4762	Female	30	disease	Other_Disease	no		no					no	21	Hospital-dispatched Physicians	＞6	other	No
4763	Female	88	disease	Cardiovascular	no	Yes	yes	public place staff	yes	OCC	correct	yes	5	Hospital-dispatched Physicians	1-3	Ventricular standstill	No	No	No	No	No
4764	Male	45	disease	Cardiovascular	no	Yes	yes	colleague	no			yes	10	Emergency Specialist		Ventricular standstill	Yes	No	Yes	No	No
4765	Female	24	disease	Cardiovascular	no	Yes	yes	family member	yes	OCC	correct	yes	9	Emergency Specialist		other	Yes	Yes	Yes	No	No
4766	Male	90	disease	Cardiovascular	no	Yes	yes	family member	no			yes	8	Hospital-dispatched Physicians	<1	Ventricular standstill	No	No	Yes	Yes	Yes
4767	Male	63	disease	Cardiovascular	no	No	yes	family member	no			yes	16	Hospital-dispatched Physicians	1-3	Ventricular standstill	No	No	Yes	No	No
4768	Male		Physical_Chemical	Drowning	no		\	other people	no			no	11	Hospital-dispatched Physicians	1-3	other	No
4769	Male	28	disease	Other_Disease	no		no					no	30	Hospital-dispatched Physicians	1-3	other	No
4770	Female	69	disease	Cerebrovascular	no	No	yes	medical	yes	OCC	correct	yes	11	Emergency Specialist		other	No	No	No	No	No
4771	Male		disease	Cardiovascular	no	No	yes	public place staff	no			yes	5	Hospital-dispatched Physicians	1-3	Ventricular standstill	No	No	No	No	No
4772	Male	42	disease	Other_Disease	no		\					no	7	Emergency Specialist		other	No
4773	Female	70	disease	Cardiovascular	no	No	yes	family member	yes	OCC	correct	yes	9	Hospital-dispatched Physicians	<1	Ventricular standstill	Yes	No	No	No	No
4774	Male	55	disease	Other_Disease	Feeble respiration	No	no					yes	12	Emergency Specialist		Ventricular standstill	No	No	No	No	No
4775	Male	56	disease	Cardiovascular	no	No	yes	family member	no			yes	11	Hospital-dispatched Physicians	<1	other	No	No	No	No	No
4776	Female	87	disease	Other_Disease	no		yes	family member	no			no	13	Hospital-dispatched Physicians	1-3	other	No
4777	Female		taruma	Traffic accident	no		yes	public place staff	no			no	24	Hospital-dispatched Physicians	1-3	other	No
4778	Female	32	disease	Other_Disease	no	No	yes	family member	no			yes	12	Hospital-dispatched Physicians	>6	other	Yes	Yes	Yes	Yes	No
4779	Male	87	disease	Cardiovascular	no	No	no					yes	6	Emergency Specialist		Ventricular standstill	Yes	Yes	Yes	No	No
4780	Female	85	disease	Cardiovascular	Feeble respiration	No	yes	family member	no			yes	21	Emergency Specialist		PEA	No	Yes	Yes	No	No
4781	Female	30	Physical_Chemical	Poisoning	no	No	no					yes	10	Emergency Specialist		Ventricular standstill	No	Yes	Yes	No	No
4782	Male	90	disease	Cardiovascular	no	No	yes	family member	no			yes	26	Emergency Specialist		Ventricular standstill	No	No	Yes	No	No
4783	Male	59	disease	Cardiovascular	no	No	yes	colleague	no			yes	7	Hospital-dispatched Physicians	<1	Ventricular standstill	Yes	No	Yes	No	No
4784	Male		disease	Other_Disease	no		no					no	21	Hospital-dispatched Physicians	< 1	other	No
4785	Female	58	Physical_Chemical	Asphyxia	no		\	other people	no			no	12	\			No
4786	Male	54	disease	Cardiovascular	Feeble respiration	No	yes	family member	no			yes	13	Hospital-dispatched Physicians	<1	Ventricular standstill	Yes	No	No	No	No
4787	Male	64	disease	tumor	no		yes	family member	no			no		Hospital-dispatched Physicians	＞6	other	No
4788	Male	49	disease	Cardiovascular	no	Yes	yes	family member	yes	OCC	correct	yes	15	Hospital-dispatched Physicians	<1	PEA	No	No	No	No	No
4789	Male		disease	Cardiovascular	no		\	other people	no			no	5	Hospital-dispatched Physicians	< 1	Ventricular standstill	No
4790	Female	62	disease	Other_Disease	no	Yes	yes	family member	no			yes	22	Hospital-dispatched Physicians	1-3	Ventricular standstill	Yes	Yes	Yes	No	No
4791	Male	60	taruma	Traffic accident	no		yes	public place staff	no			no	21	Hospital-dispatched Physicians	3-6	other	No
4792	Male	73	disease	Other_Disease	no		yes	family member	no			no	20	Hospital-dispatched Physicians	1-3	Ventricular standstill	No
4793	Male	69	disease	Cardiovascular	no		no					no	4	Emergency Specialist		other	No
4794	Female	96	disease	Cardiovascular	no	No	yes	family member	no			yes	13	Emergency Specialist		PEA	Yes	Yes	Yes	Yes	No
4795	Male	74	disease	Cardiovascular	no	Yes	yes	family member	no			yes	39	Hospital-dispatched Physicians	>6	Ventricular standstill	No	No	No	No	No
4796	Female	43	disease	Cardiovascular	no	No	yes	family member	yes	CPR	correct	yes	17	Hospital-dispatched Physicians	>6	Ventricular standstill	No	Yes	No	No	No
4797	Male	71	disease	Cardiovascular	no	Yes	yes	family member	no			yes	8	Hospital-dispatched Physicians	>6	Ventricular standstill	No	No	Yes	Yes	No
4798	Male	81	disease	Cardiovascular	no	No	yes	family member	no			yes	3	Hospital-dispatched Physicians	1-3	other	No	No	No	No	No
4799	Female	88	disease	Cardiovascular	no		yes	family member	no			no	33	Hospital-dispatched Physicians	＞6	Ventricular standstill	No
4800	Female	93	disease	Cardiovascular	no	No	yes	family member	no			yes	9	Hospital-dispatched Physicians	1-3	other	Yes	No	No	No	No
4801	Female	85	disease	Cardiovascular	no	Yes	yes	family member	no			yes	15	Hospital-dispatched Physicians	3-6	Ventricular standstill	No	No	No	No	No
4802	Male	48	disease	Other_Disease	no		no					no	20	Hospital-dispatched Physicians	1-3	other	No
4803	Male	60	taruma	Fall injury	no	Yes	yes	colleague	no			yes	10	Hospital-dispatched Physicians	1-3	Ventricular standstill	No	No	No	No	No
4804	Female	90	disease	Cardiovascular	no	No	yes	family member	no			yes	11	Emergency Specialist		Ventricular standstill	Yes	No	No	No	No
4805	Female	92	disease	Cardiovascular	no		no					no	7	Hospital-dispatched Physicians	< 1	other	No
4806	Female	85	disease	Cardiovascular	no	Yes	\	other people	no			yes	13	Hospital-dispatched Physicians	3-6	Ventricular standstill	No	No	No	No	No
4807	Male	56	disease	Cardiovascular	no		no					no	28	Hospital-dispatched Physicians	＞6	other	No
4808	Male	64	disease	tumor	no	Yes	yes	family member	yes	OCC	correct	yes	7	Hospital-dispatched Physicians	1-3	other	No	No	No	No	No
4809	Male	78	taruma	Fall injury	no	No	yes	family member	no			yes	14	Emergency Specialist		Ventricular standstill	No	No	No	No	No
4810	Male	46	taruma	Fall injury	no	No	yes	family member	yes	OCC	incorrect	yes	11	Hospital-dispatched Physicians	<1	Ventricular standstill	Yes	No	No	No	No
4811	Female		taruma	Fall injury	no	No	\	other people	no			yes	12	Hospital-dispatched Physicians	<1	Ventricular standstill	Yes	No	No	No	No
4812	Male	60	disease	Cardiovascular	no	No	yes	colleague	no			yes	9	Hospital-dispatched Physicians	3-6	Ventricular standstill	Yes	No	No	No	No
4813	Male	63	disease	Cardiovascular	Feeble respiration	Yes	yes	family member	yes	CPR	incorrect	yes	16	Hospital-dispatched Physicians	<1	Ventricular standstill	Yes	No	No	No	No
4814	Female	42	disease	Other_Disease	no	No	yes	other people	yes	OCC	incorrect	yes	12	Emergency Specialist		Ventricular standstill	No	Yes	Yes	Yes	No
4815	Male	77	disease	Other_Disease	no		yes	family member	no			no	14	Hospital-dispatched Physicians	1-3	other	No
4816	Male	70	disease	Cardiovascular	no	No	yes	family member	no			yes	15	Hospital-dispatched Physicians	1-3	Ventricular standstill	No	No	No	No	No
4817	Female	67	disease	Cerebrovascular	no	Yes	no					yes	14	Emergency Specialist		Ventricular standstill	No	No	No	No	No
4818	Male	84	disease	Cardiovascular	no		yes	family member	no			no	7	Hospital-dispatched Physicians	3-6	other	No
4819	Male	67	Physical_Chemical	Suicide	no		no					no	20	Hospital-dispatched Physicians	3-6	other	No
4820	Male	47	taruma	Fall injury	no	Yes	yes	public place staff	no			yes	17	Hospital-dispatched Physicians	>6	Ventricular standstill	No	No	Yes	No	No
4821	Male	87	disease	Cardiovascular	no	Yes	yes	family member	no			yes	8	Hospital-dispatched Physicians	>6	Ventricular standstill	No	No	Yes	No	No
4822	Male	77	disease	Cardiovascular	no		yes	family member	yes	OCC	correct	no	12	Hospital-dispatched Physicians	3-6	Ventricular standstill	No
4823	Male		taruma	Fall injury	no		\	other people	no			no	6	Hospital-dispatched Physicians	3-6	other	No
4824	Female	99	disease	Cardiovascular	no		yes	family member	no			no	17	Hospital-dispatched Physicians	＞6	Ventricular standstill	No
4825	Female	90	disease	Cerebrovascular	no	No	yes	family member	no			yes	24	Hospital-dispatched Physicians	3-6	other	No	No	No	No	No
4826	Male	69	disease	Cardiovascular	no	Yes	yes	family member	yes	OCC	incorrect	yes	19	Hospital-dispatched Physicians	>6	Ventricular standstill	No	No	No	No	No
4827	Female	86	disease	Cardiovascular	no	Yes	yes	family member	yes	CPR	correct	yes	18	Hospital-dispatched Physicians	3-6	Ventricular standstill	Yes	No	No	No	No
4828	Male	62	disease	Cardiovascular	no	No	yes	family member	yes	OCC	correct	yes	7	Hospital-dispatched Physicians	1-3	other	Yes	No	No	No	No
4829	Male	90	disease	Cardiovascular	no	No	yes	family member	yes	OCC	correct	yes	12	Hospital-dispatched Physicians	1-3	other	Yes	No	No	No	No
4830	Male	88	disease	Other_Disease	no		yes	family member	no			no	16	Emergency Specialist		Ventricular standstill	No
4831	Female	79	disease	Cardiovascular	no		yes	family member	no			no	12	Emergency Specialist		other	No
4832	Male	93	disease	Cardiovascular	no	Yes	yes	family member	yes	OCC	incorrect	yes	13	Hospital-dispatched Physicians	>6	Ventricular standstill	No	No	No	No	No
4833	Female	66	disease	Other_Disease	no	Yes	yes	family member	no			yes	12	Hospital-dispatched Physicians	<1	Ventricular standstill	Yes	No	No	No	No
4834	Male	65	Physical_Chemical	Asphyxia	no		yes	family member	no			no	17	Hospital-dispatched Physicians	＞6	VF/VT	No
4835	Male	45	disease	Other_Disease	no		no					no	8	Hospital-dispatched Physicians	1-3	other	No
4836	Male	33	disease	Cardiovascular	no	No	\					yes	29	Hospital-dispatched Physicians	1-3	Ventricular standstill	Yes	No	No	No	No
4837	Male	27	disease	Other_Disease	no		no					no	6	Hospital-dispatched Physicians	1-3	other	No
4838	Male	41	taruma	Collapse	no	No	yes	colleague	no			yes	25	Hospital-dispatched Physicians	>6	Ventricular standstill	Yes	No	No	No	No
4839	Female	50	taruma	Traffic accident	no	No	\	other people	no			yes	36	Emergency Specialist		other	No	Yes	No	No	No
4840	Male		disease	Other_Disease	no		yes	public place staff	no			no	24	Hospital-dispatched Physicians	＞6	other	No
4841	Male	50	disease	Other_Disease	no		\	other people	no			no	28	Emergency Specialist		other	No
4842	Female	78	disease	Other_Disease	no	Yes	yes	family member	no			yes	7	Emergency Specialist		Ventricular standstill	No	Yes	Yes	No	No
4843	Male	68	disease	Cardiovascular	no	No	yes	family member	no			yes	11	Hospital-dispatched Physicians	1-3	Ventricular standstill	No	Yes	Yes	No	No
4844	Male	25	disease	Other_Disease	no	No	yes	colleague	no			yes	17	Emergency Specialist		Ventricular standstill	No	Yes	Yes	No	No
4845	Female	82	disease	Cardiovascular	no	Yes	yes	family member	no			yes	17	Hospital-dispatched Physicians	1-3	other	Yes	No	Yes	No	No
4846	Male	77	disease	Digestive system	no	Yes	yes	family member	yes	OCC	correct	yes	9	Hospital-dispatched Physicians	1-3	Ventricular standstill	Yes	No	No	No	No
4847	Male	55	disease	Other_Disease	no	Yes	yes	family member	yes	OCC	incorrect	yes	6	Hospital-dispatched Physicians	<1	Ventricular standstill	No	No	No	No	No
4848	Female		Physical_Chemical	Poisoning	no		yes	family member	no			no	9	Hospital-dispatched Physicians	< 1	VF/VT	No
4849	Female	26	disease	Other_Disease	no		\					no	11	Hospital-dispatched Physicians	＞6	Ventricular standstill	No
4850	Male	83	disease	Cardiovascular	no	No	yes	medical	no			yes	12	Hospital-dispatched Physicians	1-3	Ventricular standstill	Yes	No	No	No	No
4851	Female	60	taruma	Traffic accident	no		\					no	5	Hospital-dispatched Physicians	＞6	other	No
4852	Male	25	disease	Cerebrovascular	no	No	yes	colleague	no			yes	11	Hospital-dispatched Physicians	>6	other	No	No	No	No	No
4853	Male	78	disease	Digestive system	no		yes	family member	yes	OCC	incorrect	no	27	Emergency Specialist		Ventricular standstill	No
4854	Male	47	disease	Cardiovascular	no	No	no					yes	17	Emergency Specialist		Ventricular standstill	Yes	No	Yes	No	No
4855	Male	93	disease	Cardiovascular	no	No	yes	family member	yes	OCC	incorrect	yes	8	Emergency Specialist		PEA	Yes	Yes	Yes	No	No
4856	Female	29	disease	Cardiovascular	no		yes	other people	yes	OCC	incorrect	no	7	Hospital-dispatched Physicians	1-3	Ventricular standstill	No
4857	Male	59	Physical_Chemical	Asphyxia	no	No	yes	family member	no			yes	22	Hospital-dispatched Physicians	1-3	Ventricular standstill	Yes	No	Yes	No	No
4858	Male	61	disease	Cardiovascular	no	No	yes	family member	no			yes	20	Hospital-dispatched Physicians	1-3	Ventricular standstill	Yes	No	No	No	No
4859	Male	88	Physical_Chemical	Poisoning	no	No	yes	family member	no			yes	30	Hospital-dispatched Physicians	1-3	Ventricular standstill	Yes	No	No	No	No
4860	Male		taruma	Traffic accident	no		\	other people	no			no	7	Hospital-dispatched Physicians	1-3	Ventricular standstill	No
4861	Male	75	disease	Cardiovascular	no	No	yes	family member	no			yes	20	Hospital-dispatched Physicians	3-6	VF/VT	Yes	Yes	No	Yes	No
4862	Female	67	disease	Cardiovascular	no	Yes	yes	family member	yes	OCC	correct	yes	13	Hospital-dispatched Physicians	3-6	Ventricular standstill	Yes	No	No	No	No
4863	Male	73	disease	Cardiovascular	no	No	yes	family member	no			yes	12	Hospital-dispatched Physicians	3-6	Ventricular standstill	Yes	No	No	No	No
4864	Male	75	disease	Cardiovascular	no	No	yes	public place staff	no			yes	20	Hospital-dispatched Physicians	1-3	Ventricular standstill	No	No	No	No	No
4865	Male	40	disease	Cardiovascular	no	No	yes	family member	no			yes	11	Hospital-dispatched Physicians	1-3	Ventricular standstill	No	No	No	No	No
4866	Male	89	disease	Cardiovascular	no	No	yes	family member	no			yes	13	Emergency Specialist		Ventricular standstill	Yes	No	No	No	No
4867	Male	94	disease	Other_Disease	no		yes	family member	no			no	14	Emergency Specialist		Ventricular standstill	No
4868	Female	77	disease	Other_Disease	no	No	\	other people	no			yes	10	Emergency Specialist		Ventricular standstill	No	Yes	Yes	No	No
4869	Female	79	disease	Other_Disease	no	No	yes	family member	no			yes	11	Hospital-dispatched Physicians	3-6	other	No	No	No	No	No
4870	Male	60	disease	Other_Disease	no		\	other people	no			no	6	Hospital-dispatched Physicians	3-6	other	No
4871	Male	86	disease	Other_Disease	no	No	yes	medical	yes	OCC	correct	yes	9	Hospital-dispatched Physicians	3-6	Ventricular standstill	Yes	No	No	No	No
4872	Male	82	Physical_Chemical	Asphyxia	no	No	yes	family member	no			yes	16	Emergency Specialist		Ventricular standstill	No	Yes	Yes	No	No
4873	Male	18	disease	Cardiovascular	no		no					no	4	Emergency Specialist		Ventricular standstill	No
4874	Female	79	disease	Cardiovascular	no		no					no	32	Emergency Specialist		Ventricular standstill	No
4875	Female	59	disease	Other_Disease	no	Yes	no					yes	21	Emergency Specialist		Ventricular standstill	No	Yes	No	No	No
4876	Male		disease	Other_Disease	no		yes	family member	no			no	11	Hospital-dispatched Physicians	< 1	other	No
4877	\		taruma	Traffic accident	no		\	other people	no			no	27	Hospital-dispatched Physicians	＞6	other	No
4878	Male	85	disease	Cardiovascular	no	Yes	\					yes	18	Hospital-dispatched Physicians	>6	Ventricular standstill	No	No	Yes	No	No
4879	Male	60	taruma	Traffic accident	no	Yes	\	other people	no			yes	1	Hospital-dispatched Physicians	<1	Ventricular standstill	No	No	No	No	No
4880	Female	41	disease	Other_Disease	no	Yes	no					yes	11	Hospital-dispatched Physicians	>6	Ventricular standstill	No	No	No	No	No
4881	Male	79	disease	Cardiovascular	no	No	yes	family member	no			yes	17	Emergency Specialist		Ventricular standstill	Yes	No	Yes	No	No
4882	Female	79	disease	Other_Disease	no	No	yes	family member	no			yes	4	Hospital-dispatched Physicians	3-6	Ventricular standstill	No	No	No	No	No
4883	Female	86	disease	Cardiovascular	no	No	yes	family member	no			yes	11	Hospital-dispatched Physicians	3-6	Ventricular standstill	No	No	Yes	No	No
4884	Female	76	disease	Cardiovascular	no	Yes	yes	family member	yes	OCC	correct	yes	9	Hospital-dispatched Physicians	1-3	other	Yes	No	No	No	No
4885	Male	56	disease	Cardiovascular	no	No	yes	family member	no			yes	12	Hospital-dispatched Physicians	>6	Ventricular standstill	No	No	Yes	No	No
4886	Female	50	disease	Cardiovascular	no	No	yes	public place staff	no			yes	24	Hospital-dispatched Physicians	>6	Ventricular standstill	No	No	Yes	No	No
4887	Female	60	disease	Cardiovascular	no	No	\					yes	24	Hospital-dispatched Physicians	3-6	Ventricular standstill	No	No	No	No	No
4888	Male	66	disease	Other_Disease	no	Yes	yes	family member	yes	OCC	correct	yes	39	Hospital-dispatched Physicians	1-3	Ventricular standstill	Yes	No	Yes	No	No
4889	Female	68	disease	Cardiovascular	no	Yes	yes	family member	no			yes	16	Hospital-dispatched Physicians	3-6	Ventricular standstill	No	No	Yes	No	No
4890	Female	66	disease	Cardiovascular	no		yes	family member	no			no	19	Hospital-dispatched Physicians	＞6	other	No
4891	Male		taruma	Traffic accident	no	No	no					yes	13	Hospital-dispatched Physicians	1-3	Ventricular standstill	No	No	No	No	No
4892	Male	23	Physical_Chemical	Poisoning	no		no					no	12	Hospital-dispatched Physicians	1-3	other	No
4893	Male	37	taruma	Knife wound	no	No	yes	family member	no			yes	26	Emergency Specialist		Ventricular standstill	No	No	No	No	No
4894	Male		taruma	Fall injury	no		no					no	33	Hospital-dispatched Physicians	< 1	Ventricular standstill	No
4895	Female	63	disease	Other_Disease	no		\	other people	no			no	26	Hospital-dispatched Physicians	< 1	Ventricular standstill	No
4896	Female	84	disease	Cerebrovascular	no	No	yes	family member	no			yes	16	Hospital-dispatched Physicians	<1	Ventricular standstill	Yes	No	No	No	No
4897	Female	97	disease	Other_Disease	no	Yes	yes	family member	no			yes	17	Hospital-dispatched Physicians	<1	Ventricular standstill	Yes	No	No	No	No
4898	Female	82	disease	Cerebrovascular	no	No	yes	family member	no			yes	10	Hospital-dispatched Physicians	<1	Ventricular standstill	Yes	No	Yes	No	No
4899	Male	53	taruma	Other_Taruma	no	No	\					yes	8	Emergency Specialist		Ventricular standstill	No	Yes	No	No	No
4900	Male	99	disease	Other_Disease	no	Yes	yes	family member	yes	OCC	correct	yes	6	Hospital-dispatched Physicians	1-3	PEA	No		No	Yes	No
4901	Male	61	taruma	Other_Taruma	no	Yes	yes	family member	yes	OCC	correct	yes	9	Emergency Specialist		Ventricular standstill	No	No	No	No	No
4902	Female	88	disease	Cardiovascular	no	Yes	yes	family member	yes	CPR	correct	yes	12	Emergency Specialist		Ventricular standstill	No	Yes	Yes	No	No
4903	Male	60	disease	Other_Disease	no	No	yes	family member	yes	OCC	correct	yes	9	Emergency Specialist		VF/VT	Yes	Yes	Yes	Yes	Yes
4904	Female	75	disease	Cardiovascular	no		yes	family member	no			no	8	Emergency Specialist		Ventricular standstill	No
4905	Male	65	taruma	Traffic accident	no		\	other people	no			no	8	Emergency Specialist		Ventricular standstill	No
4906	Male		Physical_Chemical	Poisoning	no		\	other people	no			no	16	Hospital-dispatched Physicians	＞6		No
4907	Female	65	disease	Cardiovascular	no		yes	colleague	yes	OCC	correct	no	15	Emergency Specialist		other	No
4908	Female		disease	Other_Disease	no		\	other people	no			no	16	Hospital-dispatched Physicians		other	Yes
4909	Female	80	taruma	Other_Taruma	no	No	yes	family member	yes	OCC	correct	yes	28	Hospital-dispatched Physicians	>6	Ventricular standstill	No	Yes	Yes	No	No
4910	Female	79	disease	Cardiovascular	no	No	yes	family member	yes	OCC	correct	yes	11	Hospital-dispatched Physicians	>6	Ventricular standstill	No	Yes	Yes	No	No
4911	Male	76	taruma	Other_Taruma	no		yes	family member	no			no	13	Hospital-dispatched Physicians	＞6	Ventricular standstill	No
4912	Female	79	disease	Other_Disease	no		yes	family member	yes	OCC	incorrect	no	16	Hospital-dispatched Physicians	＞6	Ventricular standstill	No
4913	Male	75	disease	Cardiovascular	no		yes	family member	no			no	38	Hospital-dispatched Physicians	＞6	other	No
4914	Male		Physical_Chemical	Poisoning	no		yes	colleague	no			no	24	Hospital-dispatched Physicians	＞6		No
4915	\	25	disease	tumor	no	Yes	yes	family member	no			yes	11	Hospital-dispatched Physicians	>6	Ventricular standstill	No	No	Yes	No	No
4916	Male		disease	Other_Disease	no		\	other people	no			no	9	Hospital-dispatched Physicians	1-3	other	No
4917	Female		taruma	Fall injury	no		yes	public place staff	no			no	32	Hospital-dispatched Physicians	＞6	other	No
4918	Male	54	Physical_Chemical	Suicide	no		yes	family member	yes	OCC	correct	no	15	Hospital-dispatched Physicians	＞6		No
4919	Male	41	disease	Other_Disease	no		yes	family member	no			no	15	Hospital-dispatched Physicians	1-3	Ventricular standstill	No
4920	Male	10	disease	Other_Disease	no	No	yes	family member	yes	CPR	incorrect	yes	13	Hospital-dispatched Physicians	>6	Ventricular standstill	No	No	Yes	No	No
4921	Male	88	disease	Cardiovascular	no		yes	family member	no			no	20	Hospital-dispatched Physicians	1-3	Ventricular standstill	No
4922	Female	55	disease	Other_Disease	no		yes	family member	no			no	5	Hospital-dispatched Physicians	< 1	other	No
4923	Male	58	disease	Cardiovascular	no	Yes	yes	family member	yes	OCC	correct	yes	12	Hospital-dispatched Physicians	1-3	other	Yes	No	No	No	No
4924	Female	59	disease	Other_Disease	no		no					no	15	Emergency Specialist		other	No
4925	Male		taruma	Fall injury	no		yes	public place staff	no			no	22	Hospital-dispatched Physicians	3-6	other	No
4926	Male	84	disease	Cardiovascular	no	No	yes	family member	no			yes	17	Hospital-dispatched Physicians	>6	Ventricular standstill	No	No	No	No	No
4927	Male	83	disease	Cardiovascular	no	No	yes	family member	yes	OCC	correct	yes	13	Hospital-dispatched Physicians	1-3	other	Yes	No	No	No	No
4928	Male	90	disease	Cardiovascular	no	No	yes	family member	yes	CPR	correct	yes	6	Hospital-dispatched Physicians	1-3	Ventricular standstill	Yes	No	No	No	No
4929	Female	75	disease	Other_Disease	no	No	yes	family member	yes	OCC	correct	yes	8	Emergency Specialist		Ventricular standstill	Yes	No	Yes	No	No
4930	Female	76	disease	Digestive system	no	No	yes	family member	yes	CPR+AED	correct	yes	9	Hospital-dispatched Physicians	1-3	Ventricular standstill	Yes	No	No	No	No
4931	Male	87	disease	Other_Disease	no	No	yes	family member	no			yes	10	Hospital-dispatched Physicians	>6	Ventricular standstill	No	No	No	No	No
4932	Male		disease	Other_Disease	no		\					no	13	Hospital-dispatched Physicians	1-3	Ventricular standstill	Yes
4933	Female	82	disease	Other_Disease	no		yes	family member	no			no	15	Hospital-dispatched Physicians	＞6	Ventricular standstill	No
4934	Male	70	disease	Cardiovascular	no		yes	family member	no			no	8	Hospital-dispatched Physicians	1-3	Ventricular standstill	No
4935	Female	36	taruma	Knife wound	no	No	\	other people	no			yes	15	Hospital-dispatched Physicians	1-3	Ventricular standstill	Yes	No	No	No	No
4936	Female		taruma	Fall injury	no		yes	colleague	no			no	9	Hospital-dispatched Physicians	1-3	Ventricular standstill	No
4937	Female	63	disease	Cardiovascular	no	Yes	yes	family member	yes	CPR	correct	yes	10	Hospital-dispatched Physicians	1-3	Ventricular standstill	Yes	No	Yes	No	No
4938	Male	48	disease	Cardiovascular	no	No	yes	public place staff	no			yes	17	Hospital-dispatched Physicians	1-3	Ventricular standstill	Yes	No	Yes	No	No
4939	Male	74	disease	Digestive system	no	Yes	yes	family member	no			yes	14	Hospital-dispatched Physicians	3-6	Ventricular standstill	No	No	No	No	No
4940	Male	70	disease	Other_Disease	no		\					no	16	Hospital-dispatched Physicians	3-6	VF/VT	No
4941	Male		disease	Other_Disease	no	Yes	\					yes	14	Hospital-dispatched Physicians	3-6	Ventricular standstill	No	No	No	No	No
4942	Male	22	disease	Other_Disease	no		\					no	11	Hospital-dispatched Physicians	3-6	Ventricular standstill	No
4943	Male	48	taruma	Traffic accident	no	Yes	\					yes	9	Hospital-dispatched Physicians	3-6	Ventricular standstill	No	No	No	No	No
4944	Male	82	disease	Other_Disease	no	Yes	yes	family member	no			yes	9	Hospital-dispatched Physicians	3-6	Ventricular standstill	No	No	No	No	No
4945	Male	51	disease	Other_Disease	no		yes	public place staff	no			no	7	Hospital-dispatched Physicians	1-3	other	No
4946	Female	87	disease	Cardiovascular	no		yes	family member	no			no	10	Hospital-dispatched Physicians	1-3	Ventricular standstill	No
4947	Female	92	disease	Cardiovascular	no	Yes	yes	family member	yes	OCC	correct	yes	16	Hospital-dispatched Physicians	>6	Ventricular standstill	No	No	No	No	No
4948	Female	90	disease	Other_Disease	no		yes	family member	no			no	17	Hospital-dispatched Physicians	＞6	Ventricular standstill	No
4949	Female	93	disease	Other_Disease	no	No	yes	family member	no			yes	8	Hospital-dispatched Physicians	>6	Ventricular standstill	No	Yes	Yes	No	No
4950	Male	88	taruma	Fall injury	no	Yes	yes	other people	yes	OCC	incorrect	yes	25	Hospital-dispatched Physicians	>6	Ventricular standstill	Yes	No	No	No	No
4951	Female	89	disease	Cardiovascular	no	Yes	yes	family member	no			yes	11	Hospital-dispatched Physicians	>6	Ventricular standstill	No	Yes	No	No	No
4952	Male	81	disease	Cardiovascular	no	No	yes	family member	no			yes	11	Hospital-dispatched Physicians	<1	Ventricular standstill	Yes	No	Yes	No	No
4953	Male	80	disease	Other_Disease	no		\					no	12	Hospital-dispatched Physicians	1-3	other	No
4954	Male	64	disease	Cerebrovascular	no	Yes	yes	family member	no			yes	10	Hospital-dispatched Physicians	<1	other	No	No	Yes	No	No
4955	Male	79	disease	Cardiovascular	no	Yes	yes	family member	no			yes	15	Hospital-dispatched Physicians	1-3	other	No	No	No	No	No
4956	Female	82	disease	Cardiovascular	no	No	yes	family member	yes	OCC	correct	yes	24	Hospital-dispatched Physicians	3-6	other	No	No	Yes	No	No
4957	Male		taruma	Fall injury	no		yes	public place staff	no			no	15	Emergency Specialist		Ventricular standstill	No
4958	Male		taruma	Traffic accident	no		no					no	6	Emergency Specialist		other	No
4959	Male	62	disease	Digestive system	no		no					no	11	Emergency Specialist		Ventricular standstill	No
4960	Male	79	disease	Cardiovascular	no	No	yes	family member	no			yes	7	Emergency Specialist		PEA	No	Yes	Yes	No	No
4961	Male		disease	Other_Disease	no		no					no	22	Hospital-dispatched Physicians	＞6	other	No
4962	Male	68	disease	Cardiovascular	no	No	yes	family member	no			yes	18	Hospital-dispatched Physicians	>6	Ventricular standstill	Yes	No	No	No	No
4963	Female	38	disease	Cardiovascular	no	Yes	yes	public place staff	no			yes	7	Hospital-dispatched Physicians	1-3	Ventricular standstill	No	No	No	No	No
4964	Female	86	disease	Cardiovascular	no	Yes	yes	family member	no			yes	11	Hospital-dispatched Physicians	<1	Ventricular standstill	No	No	Yes	No	No
4965	Male	87	disease	Cardiovascular	no	Yes	yes	family member	no			yes	24	Hospital-dispatched Physicians	>6	Ventricular standstill	No	No	Yes	No	No
4966	Female	93	disease	Cardiovascular	no	Yes	yes	family member	no			yes	8	Hospital-dispatched Physicians	>6	Ventricular standstill	Yes	No	Yes	No	No
4967	Male	83	disease	Cerebrovascular	no	No	yes	family member	no			yes	7	Hospital-dispatched Physicians	<1	Ventricular standstill	Yes	No	No	No	No
4968	Male	80	disease	Cerebrovascular	no	Yes	yes	family member	no			yes	7	Hospital-dispatched Physicians	>6	Ventricular standstill	No	No	Yes	No	No
4969	Male	84	disease	Cardiovascular	no	No	yes	family member	no			yes	15	Hospital-dispatched Physicians	>6	Ventricular standstill	Yes	No	No	No	No
4970	Female	80	disease	Cardiovascular	no	No	yes	family member	no			yes	11	Hospital-dispatched Physicians	3-6	PEA	Yes	No	No	No	No
4971	Male		taruma	Fall injury	no		yes	public place staff	no			no	10	Hospital-dispatched Physicians	3-6	other	No
4972	Male	62	disease	Other_Disease	no	No	yes	public place staff	no			yes	5	Hospital-dispatched Physicians	3-6	PEA	No	No	No	No	No
4973	Female	59	disease	Other_Disease	no		no					no	11	Hospital-dispatched Physicians	1-3	other	No
4974	Female	59	disease	Other_Disease	no		no					no	11	Emergency Specialist		other	No
4975	Female	55	disease	Cardiovascular	no	Yes	yes	family member	no			yes	4	Hospital-dispatched Physicians	1-3	Ventricular standstill	Yes	Yes	Yes	Yes	No
4976	Male	65	disease	Other_Disease	no		no					no	11	Hospital-dispatched Physicians	1-3	other	No
4977	Male	52	disease	Other_Disease	no		no					no	10	Emergency Specialist		other	No
4978	Male	81	disease	Other_Disease	no		yes	family member	no			no	4	Hospital-dispatched Physicians	1-3	other	No
4979	Female	91	disease	Other_Disease	no		yes	family member	no			no	7	Hospital-dispatched Physicians	1-3	other	No
4980	Female	74	disease	Cardiovascular	no	No	yes	family member	no			yes	12	Hospital-dispatched Physicians	<1	Ventricular standstill	Yes	No	No	No	No
4981	Male	83	taruma	Other_Taruma	no		yes	family member	no			no	12	Hospital-dispatched Physicians	1-3	other	No
4982	Male	45	disease	Cardiovascular	no	No	yes	colleague	no			yes	6	Hospital-dispatched Physicians	<1	Ventricular standstill	No	No	No	No	No
4983	Male	66	disease	Cardiovascular	no	No	yes	family member	no			yes	15	Hospital-dispatched Physicians	<1	Ventricular standstill	No	No	No	No	No
4984	Female	44	disease	Cardiovascular	no	Yes	yes	family member	no			yes	11	Emergency Specialist		Ventricular standstill	No	No	No	No	No
4985	Female	86	disease	Cardiovascular	no	Yes	yes	family member	no			yes	14	Hospital-dispatched Physicians	>6	Ventricular standstill	No	No	No	No	No
4986	Male	53	disease	Other_Disease	no	No	yes	colleague	no			yes	11	Emergency Specialist		Ventricular standstill	No	Yes	Yes	No	No
4987	Female	55	disease	Other_Disease	Feeble respiration	Yes	yes	family member	yes	CPR	incorrect	yes	9	Emergency Specialist		other	Yes	Yes	Yes	No	No
4988	Female		disease	Other_Disease	no	No	\					yes	44	Hospital-dispatched Physicians	3-6	Ventricular standstill	No	No	No	No	No
4989	Male	68	disease	Cardiovascular	no	Yes	yes	family member	no			yes	13	Hospital-dispatched Physicians	3-6	Ventricular standstill	No	Yes	Yes	No	No
4990	Female	63	disease	Cardiovascular	no	No	no					yes	22	Emergency Specialist		Ventricular standstill	Yes	Yes	Yes	No	No
4991	Male	50	disease	Other_Disease	no		yes	colleague	yes	OCC	correct	no	59	Emergency Specialist		other	Yes
4992	Female		disease	Other_Disease	no		\					no	29	Hospital-dispatched Physicians	< 1	other	No
4993	Male		disease	Other_Disease	no	No	\					yes	87	Hospital-dispatched Physicians	1-3	Ventricular standstill	No	No	No	No	No
4994	Male	79	disease	Cardiovascular	no	No	yes	family member	yes	OCC	incorrect	yes	12	Hospital-dispatched Physicians	1-3	Ventricular standstill	No	No	No	No	No
4995	Female	39	disease	Other_Disease	no	No	yes	colleague	no			yes	12	Hospital-dispatched Physicians	<1	Ventricular standstill	No	No	No	No	No
4996	Male	65	disease	Other_Disease	no		no					no	8	Hospital-dispatched Physicians	1-3	other	No
4997	Male	35	disease	Cardiovascular	no	No	yes	other people	yes	OCC	correct	yes	5	Emergency Specialist		Ventricular standstill	Yes	Yes	Yes	No	No
4998	Female	88	taruma	Other_Taruma	no	No	no					yes	29	Emergency Specialist		Ventricular standstill	Yes	No	No	No	No
4999	Male	95	disease	Other_Disease	no		yes	family member	no			no	18	Hospital-dispatched Physicians	1-3	Ventricular standstill	No
5000	Female	26	disease	Other_Disease	no		yes	family member	no			no	13	Hospital-dispatched Physicians	1-3	Ventricular standstill	No
5001	Male	25	disease	Other_Disease	no	No	yes	colleague	yes	OCC	incorrect	yes	19	Hospital-dispatched Physicians	1-3	Ventricular standstill	Yes	No	Yes	No	No
5002	Female	42	taruma	Traffic accident	no	No	yes	other people	no			yes	25	Hospital-dispatched Physicians	1-3	Ventricular standstill	Yes	Yes	Yes	No	No
5003	Female	89	disease	Cardiovascular	no	No	yes	family member	no			yes	9	Emergency Specialist		PEA	Yes	Yes	Yes	No	No
5004	Male	23	disease	Other_Disease	no		no					no	13	Hospital-dispatched Physicians	1-3	Ventricular standstill	No
5005	Female	85	disease	Other_Disease	Feeble respiration	No	yes	family member	yes	OCC	correct	yes	12	Hospital-dispatched Physicians	1-3	Ventricular standstill	Yes	No	No	No	No
5006	Female	73	disease	Other_Disease	no	No	no					yes	18	Hospital-dispatched Physicians	1-3	Ventricular standstill	No	No	No	No	No
5007	Male		taruma	Fall injury	no		no					no	16	Hospital-dispatched Physicians	< 1	other	No
5008	Male	29	disease	Other_Disease	no		yes	family member	no			no	15	Hospital-dispatched Physicians	1-3	Ventricular standstill	No
5009	Male	45	taruma	Collapse	no		yes	colleague	yes	OCC	correct	no	16	Emergency Specialist		other	No
5010	Female	78	disease	tumor	no	Yes	\					yes	55	Hospital-dispatched Physicians	3-6	Ventricular standstill	No	No	No	No	No
5011	Male	45	taruma	Other_Taruma	no	No	yes	colleague	no			yes	22	Hospital-dispatched Physicians	<1	Ventricular standstill	No	No	No	No	No
5012	Female	86	disease	Cardiovascular	no		yes	family member	no			no	2	Hospital-dispatched Physicians	＞6	Ventricular standstill	Yes
5013	Female	89	disease	Cardiovascular	no		yes	family member	no			no	5	Emergency Specialist		Ventricular standstill	No
5014	Female	95	disease	Other_Disease	no		no					no	14	Emergency Specialist		other	No
5015	Female	21	taruma	Fall injury	no		yes	family member	no			no	17	Hospital-dispatched Physicians		other	No
5016	Female	63	disease	Other_Disease	no	No	yes	family member	no			yes	12	Hospital-dispatched Physicians	<1	Ventricular standstill	No	Yes	Yes	No	No
5017	Female	76	disease	Other_Disease	no	No	yes	other people	no			yes	12	Hospital-dispatched Physicians	>6	Ventricular standstill	No	Yes	No	No	No
5018	Male	76	disease	Other_Disease	no		yes	family member	no			no	21	Emergency Specialist		other	No
5019	Male	88	disease	Other_Disease	no	No	yes	family member	yes	OCC	correct	yes	17	Hospital-dispatched Physicians	<1	Ventricular standstill	No	No	No	No	No
5020	Male	40	Physical_Chemical	Poisoning	no	Yes	yes	family member	no			yes	42	Hospital-dispatched Physicians	3-6	Ventricular standstill	No	No	No	No	No
5021	Female	89	disease	Other_Disease	no		yes	family member	no			no	8	Hospital-dispatched Physicians	< 1	other	No
5022	Female	93	disease	Other_Disease	no		yes	family member	no			no	28	Hospital-dispatched Physicians	< 1	other	No
5023	Female	96	disease	Other_Disease	no	Yes	yes	family member	no			yes	20	Hospital-dispatched Physicians	3-6	other	No	No	No	No	No
5024	Male		taruma	Traffic accident	no	Yes	yes	other people	no			yes	15	Emergency Specialist		Ventricular standstill	No	No	No	No	No
5025	Female		taruma	Fall injury	no		yes	family member	no			no	12	Emergency Specialist		other	No
5026	Male		taruma	Fall injury	no		no					no	12	Emergency Specialist		other	No
5027	Male	81	disease	Cardiovascular	no	No	yes	family member	no			yes	24	Emergency Specialist		Ventricular standstill	No	Yes	Yes	No	No
5028	Male	29	disease	Cardiovascular	no		yes	public place staff	no			no	8	Emergency Specialist		other	No
5029	Male	27	taruma	Fall injury	no	No	yes	public place staff	no			yes	13	Emergency Specialist		Ventricular standstill	Yes	No	No	No	No
5030	Male	69	disease	Cardiovascular	no	Yes	yes	family member	yes	OCC	correct	yes	12	Emergency Specialist		PEA	No	Yes	Yes	No	No
5031	Female	97	disease	Other_Disease	no	Yes	yes	family member	yes	OCC	correct	yes	15	Emergency Specialist		Ventricular standstill	No	Yes	Yes	No	No
5032	Female	82	disease	Cardiovascular	no	Yes	yes	family member	yes	CPR	correct	yes	27	Emergency Specialist		Ventricular standstill	Yes	No	Yes	No	No
5033	Male	83	disease	Cardiovascular	no	Yes	yes	family member	yes	CPR	correct	yes	11	Emergency Specialist		Ventricular standstill	No	No	No	No	No
5034	Male	72	disease	tumor	no		yes	family member	yes	OCC	correct	no	19	Hospital-dispatched Physicians	＞6	other	No
5035	Male		disease	Other_Disease	no	No	yes	other people	no			yes	6	Hospital-dispatched Physicians	1-3	Ventricular standstill	Yes	No	No	No	No
5036	Male	67	taruma	Fall injury	no	No	yes	family member	no			yes	5	Hospital-dispatched Physicians	>6	Ventricular standstill	No	No	No	No	No
5037	Female	49	disease	Other_Disease	no	No	yes	family member	no			yes	36	Hospital-dispatched Physicians	>6	Ventricular standstill	No	Yes	Yes	No	No
5038	Female	70	disease	Cardiovascular	no	No	yes	other people	yes	OCC	correct	yes	11	Emergency Specialist		Ventricular standstill	No	Yes	Yes	No	No
5039	Male	70	disease	Cardiovascular	no	Yes	yes	family member	no			yes	10	Hospital-dispatched Physicians	>6	Ventricular standstill	No	No	Yes	No	No
5040	Male	54	disease	Other_Disease	no	Yes	no					yes	13	Hospital-dispatched Physicians	>6	other	No	No	Yes	No	No
5041	Male	79	disease	Cardiovascular	no	Yes	yes	family member	no			yes	27	Hospital-dispatched Physicians	3-6	Ventricular standstill	No	No	No	No	No
5042	Male	56	disease	Other_Disease	no	No	yes	family member	no			yes	12	Hospital-dispatched Physicians	<1	Ventricular standstill	No	No	Yes	No	No
5043	Male	49	disease	Cardiovascular	no		yes	family member	no			no	8	Hospital-dispatched Physicians	< 1	other	No
5044	Male	85	disease	Other_Disease	no	No	yes	family member	yes	OCC	correct	yes	5	Hospital-dispatched Physicians	<1	Ventricular standstill	No	No	Yes	No	No
5045	Male	27	taruma	Fall injury	no		no					no	24	Hospital-dispatched Physicians	< 1	other	No
5046	Female	72	disease	Cardiovascular	no		\					no	13	Hospital-dispatched Physicians	< 1	other	No
5047	Male	30	disease	Cardiovascular	no		\					no	9	Hospital-dispatched Physicians	1-3	other	No
5048	Male	31	disease	Other_Disease	no		no					no	32	Hospital-dispatched Physicians	＞6	other	No
5049	Male	80	disease	tumor	no		yes	family member	no			no	8	Emergency Specialist		other	No
5050	Male		disease	Other_Disease	no		no					no	10	Emergency Specialist		other	No
5051	Male	66	disease	Cardiovascular	no	Yes	yes	public place staff	no			yes	11	Hospital-dispatched Physicians	1-3	other	No	No	No	No	No
5052	Male	42	disease	Cardiovascular	no	Yes	yes	colleague	no			yes	13	Hospital-dispatched Physicians	1-3	other	No	No	No	No	No
5053	Female	78	disease	Cardiovascular	no		no					no	8	Hospital-dispatched Physicians	1-3	other	No
5054	Female	84	disease	Cardiovascular	no	Yes	yes	family member	no			yes	9	Hospital-dispatched Physicians	1-3	other	No	No	No	No	No
5055	Male		disease	Other_Disease	no		no					no	14	Emergency Specialist		other	No
5056	Male	83	disease	Cardiovascular	no		yes	family member	no			no	6	Emergency Specialist		other	No
5057	Male	27	disease	Other_Disease	no	Yes	yes	family member	no			yes	30	Hospital-dispatched Physicians	<1	Ventricular standstill	No	No	Yes	No	No
5058	Male	80	disease	Cardiovascular	no	Yes	yes	family member	no			yes	17	Hospital-dispatched Physicians	1-3	Ventricular standstill	No	No	No	No	No
5059	Male	48	disease	Cardiovascular	no	Yes	yes	family member	no			yes	18	Hospital-dispatched Physicians	>6	Ventricular standstill	No	No	Yes	No	No
5060	Female	49	taruma	Collapse	no	Yes	yes	colleague	no			yes	21	Emergency Specialist		Ventricular standstill	No	No	No	No	No
5061	Female	30	disease	Other_Disease	no		yes	family member	no			no	11	Emergency Specialist		other	No
5062	Male	98	disease	Other_Disease	no		no					no	10	Emergency Specialist		other	No
5063	Male	55	disease	Other_Disease	no		yes	other people	no			no	20	Hospital-dispatched Physicians	1-3	other	No
5064	Male	35	disease	Cerebrovascular	no	Yes	yes	family member	yes	OCC	correct	yes	29	Hospital-dispatched Physicians	1-3	Ventricular standstill	Yes	No	Yes	No	No
5065	Male	3	disease	Digestive system	no	No	yes	family member	no			yes	12	Hospital-dispatched Physicians	1-3	Ventricular standstill	No	No	Yes	No	No
5066	Female	68	disease	Cardiovascular	no	No	yes	family member	no			yes	20	Emergency Specialist		Ventricular standstill	Yes	Yes	Yes	No	No
5067	Male	88	disease	Cerebrovascular	no	No	yes	family member	no			yes	15	Hospital-dispatched Physicians	<1	Ventricular standstill	No	No	No	No	No
5068	Male		disease	Other_Disease	no	Yes	yes	other people	no			yes	32	Hospital-dispatched Physicians	1-3	Ventricular standstill	No	No	No	No	No
5069	Male		disease	Other_Disease	no		yes	other people	no			no	12	Hospital-dispatched Physicians	1-3	other	No
5070	Female		disease	Other_Disease	no	No	yes	other people	no			yes	10	Hospital-dispatched Physicians	<1	other	No	No	No	No	No
5071	Male	21	disease	Cardiovascular	no		yes	colleague	no			no	33	Hospital-dispatched Physicians	1-3	other	No
5072	Male	45	disease	Cardiovascular	no		yes	family member	no			no	35	Hospital-dispatched Physicians	1-3	other	No
5073	Male		taruma	Fall injury	no	Yes	yes	public place staff	no			yes	11	Hospital-dispatched Physicians	1-3	Ventricular standstill	Yes	No	No	No	No
5074	Male	51	Physical_Chemical	Poisoning	no	No	yes	family member	no			yes	11	Hospital-dispatched Physicians	1-3	Ventricular standstill	Yes	No	No	No	No
5075	Male	80	disease	Cardiovascular	no	No	yes	public place staff	no			yes	4	Hospital-dispatched Physicians	<1	PEA	No	No	No	No	No
5076	Male	84	disease	Cardiovascular	no		yes	family member	no			no	13	Hospital-dispatched Physicians	1-3	other	No
5077	Male		disease	Other_Disease	no	Yes	yes	public place staff	no			yes	30	Hospital-dispatched Physicians	>6	Ventricular standstill	No	No	No	No	No
5078	Female	87	disease	Other_Disease	no		yes	family member	no			no	10	Hospital-dispatched Physicians	< 1	other	No
5079	Male	92	disease	Digestive system	no		yes	family member	no			no	21	Hospital-dispatched Physicians	＞6	other	No
5080	Male	59	disease	Cardiovascular	no	Yes	yes	family member	no			yes	14	Hospital-dispatched Physicians	>6	Ventricular standstill	Yes	No	No	No	No
5081	Male	70	Physical_Chemical	Asphyxia	no	No	no					yes	11	Emergency Specialist		Ventricular standstill	Yes	Yes	Yes	No	No
5082	Male	58	taruma	Fall injury	no		yes	family member	no			no	22	Emergency Specialist		other	No
5083	Female	84	disease	Other_Disease	no		yes	family member	no			no	28	Emergency Specialist		other	No
5084	Female	73	disease	tumor	no	No	yes	family member	no			yes	12	Hospital-dispatched Physicians	1-3	Ventricular standstill	Yes	No	Yes	No	No
5085	Male	88	disease	Cardiovascular	no	Yes	yes	family member	yes	OCC	correct	yes	9	Hospital-dispatched Physicians	<1	Ventricular standstill	No	No	No	No	No
5086	Female	64	disease	Other_Disease	no	Yes	yes	family member	yes	OCC	correct	yes	8	Hospital-dispatched Physicians	<1	Ventricular standstill	No	No	No	No	No
5087	Male	82	disease	Cardiovascular	no		yes	family member	no			no	15	Hospital-dispatched Physicians	< 1	other	No
5088	Male	54	disease	Cardiovascular	no	Yes	yes	colleague	no			yes	7	Hospital-dispatched Physicians	3-6	Ventricular standstill	Yes	No	No	No	No
5089	Female	62	disease	Other_Disease	no	Yes	\					yes	16	Hospital-dispatched Physicians	3-6	Ventricular standstill	Yes	No	No	No	No
5090	Male		taruma	Other_Taruma	no		\					no	9	Hospital-dispatched Physicians	3-6	other	No
5091	Female	27	disease	Other_Disease	no		no					no	13	Hospital-dispatched Physicians	1-3	other	No
5092	Female	80	disease	Cardiovascular	no		yes	public place staff	no			no	16	\		other	No
5093	Male		disease	Other_Disease	no	No	yes	other people	no			yes	30	Hospital-dispatched Physicians	>6	Ventricular standstill	No	No	No	No	No
5094	Male	64	taruma	Other_Taruma	no		yes	colleague	no			no	12	Hospital-dispatched Physicians	3-6	other	No
5095	Male	55	disease	Other_Disease	no		no					no	12	Emergency Specialist		other	No
5096	Female	93	disease	Cerebrovascular	no		yes	family member	no			no	9	Emergency Specialist		other	No
5097	Male	67	disease	Cardiovascular	no	No	yes	family member	yes	OCC	correct	yes	14	Hospital-dispatched Physicians	1-3	VF/VT	Yes		No	Yes	Yes
5098	Female	80	disease	Digestive system	no	Yes	yes	family member	yes	OCC	correct	yes	8	Hospital-dispatched Physicians	3-6	Ventricular standstill	Yes	No	No	No	No
5099	Female	89	disease	Cardiovascular	no	Yes	yes	family member	no			yes	6	Hospital-dispatched Physicians	>6	Ventricular standstill	No	No	No	No	No
5100	Male	69	disease	Cardiovascular	no	Yes	yes	family member	no			yes	15	Hospital-dispatched Physicians	>6	Ventricular standstill	Yes	No	Yes	No	No
5101	Male	65	Physical_Chemical	Asphyxia	no	Yes	yes	family member	yes	OCC	correct	yes	17	Hospital-dispatched Physicians	<1	Ventricular standstill	No	No	No	No	No
5102	Male	73	disease	Cardiovascular	no	No	yes	family member	yes	OCC	incorrect	yes	7	Hospital-dispatched Physicians	<1	Ventricular standstill	Yes	No	Yes	No	No
5103	Female		disease	Other_Disease	no		yes	public place staff	no			no	27	Hospital-dispatched Physicians	1-3	other	No
5104	Female	65	disease	Cardiovascular	no		no					no	7	Hospital-dispatched Physicians	< 1	other	No
5105	Female	60	disease	Other_Disease	no		no					no	1	Emergency Specialist		other	No
5106	Male	28	disease	Other_Disease	no		no					no	8	Emergency Specialist		other	No
5107	Male	77	disease	Cardiovascular	no	Yes	yes	family member	no			yes	12	Hospital-dispatched Physicians	3-6	Ventricular standstill	No	No	No	No	No
5108	Male	84	disease	Cardiovascular	no	Yes	yes	family member	no			yes	13	Hospital-dispatched Physicians	3-6	Ventricular standstill	No	No	No	No	No
5109	Male		disease	Other_Disease	no		yes	other people	no			no	16	Hospital-dispatched Physicians	＞6	Ventricular standstill	No
5110	Male	67	disease	Cardiovascular	no	No	yes	family member	yes	OCC	correct	yes	12	Hospital-dispatched Physicians	3-6	other	Yes	No	No	No	No
5111	Female	34	Physical_Chemical	Poisoning	no	No	yes	family member	no			yes	8	Hospital-dispatched Physicians	3-6	Ventricular standstill	Yes	No	No	No	No
5112	Female	47	disease	Cardiovascular	no	Yes	yes	family member	yes	OCC	incorrect	yes	24	Hospital-dispatched Physicians	>6	Ventricular standstill	Yes	No	Yes	No	No
5113	Female	70	taruma	Fall injury	no		yes	public place staff	no			no	14	Hospital-dispatched Physicians	1-3	other	No
5114	Male	25	disease	Other_Disease	no		yes	other people	no			no	7	Hospital-dispatched Physicians	< 1	other	No
5115	Female	35	taruma	Fall injury	no		yes	public place staff	no			no	16	Emergency Specialist		other	No
5116	Female	40	disease	Other_Disease	no		yes	family member	yes	CPR	correct	no	15	Emergency Specialist		Ventricular standstill	No
5117	Male	50	disease	Cardiovascular	no	Yes	yes	family member	no			yes	22	Hospital-dispatched Physicians	3-6	Ventricular standstill	No	No	No	No	No
5118	Female	94	disease	Cardiovascular	no		yes	family member	no			no		Hospital-dispatched Physicians	< 1	other	No
5119	Male	59	Physical_Chemical	Asphyxia	no	Yes	yes	family member	no			yes	7	Emergency Specialist		Ventricular standstill	No	No	No	No	No
5120	Female	89	disease	Cardiovascular	no	Yes	yes	colleague	no			yes	1	Emergency Specialist		Ventricular standstill	No	No	No	No	No
5121	Female	81	disease	Cardiovascular	no	Yes	yes	family member	yes	OCC	correct	yes	1	Emergency Specialist		Ventricular standstill	Yes	Yes	Yes	No	No
5122	Male	49	disease	Cardiovascular	no	Yes	yes	colleague	yes	OCC	correct	yes	7	Emergency Specialist		Ventricular standstill	No	Yes	Yes	No	No
5123	Male	83	disease	Other_Disease	no		yes	family member	yes	OCC	incorrect	no	32	Hospital-dispatched Physicians	< 1	other	No
5124	Male	82	disease	Cardiovascular	no	No	yes	family member	yes	OCC	incorrect	yes	13	Emergency Specialist		Ventricular standstill	No	No	Yes	No	No
5125	Male	84	disease	Cardiovascular	no	No	yes	family member	no			yes	10	Hospital-dispatched Physicians	3-6	other	Yes	No	No	No	No
5126	Female	84	disease	Cardiovascular	no		yes	family member	yes	CPR	correct	no	12	Emergency Specialist		other	No
5127	Male	81	disease	Cardiovascular	no		yes	public place staff	no			no	21	Emergency Specialist		other	No
5128	Male	70	disease	Cardiovascular	no		yes	family member	yes	OCC	correct	no	15	Emergency Specialist		other	No
5129	Male	82	disease	Cardiovascular	no		yes	family member	no			no	21	Hospital-dispatched Physicians	3-6	other	No
5130	Male	81	disease	Other_Disease	no	Yes	yes	family member	yes	OCC	correct	yes	19	Emergency Specialist		Ventricular standstill	No	No	Yes	No	No
5131	Female	88	disease	Other_Disease	no		yes	family member	no			no	19	Emergency Specialist		other	No
5132	Female	84	disease	Cardiovascular	no	Yes	yes	family member	no			yes	8	Hospital-dispatched Physicians	>6	Ventricular standstill	No	No	No	No	No
5133	Female	90	disease	Cardiovascular	no	Yes	yes	family member	no			yes	9	Hospital-dispatched Physicians	3-6	Ventricular standstill	No	No	No	No	No
5134	Male	89	disease	Cardiovascular	no	Yes	yes	family member	yes	OCC	correct	yes	19	Hospital-dispatched Physicians	3-6	Ventricular standstill	No	No	No	No	No
5135	Male	61	disease	Cardiovascular	no	No	yes	family member	no			yes	5	Hospital-dispatched Physicians	<1	other	No	No	No	No	No
5136	Male	74	disease	Cardiovascular	no		no					no	10	Hospital-dispatched Physicians	＞6	other	No
5137	Female	49	disease	Cardiovascular	no	No	yes	family member	no			yes	23	Hospital-dispatched Physicians	>6	Ventricular standstill	No	Yes	Yes	No	No
5138	Female	74	disease	Cardiovascular	no	Yes	yes	family member	no			yes	11	Emergency Specialist		Ventricular standstill	Yes	Yes	Yes	No	No
5139	Male	59	disease	Cardiovascular	no	No	yes	family member	no			yes	15	Emergency Specialist		Ventricular standstill	Yes	Yes	Yes	No	No
5140	Male	56	disease	Other_Disease	no		no					no	17	Emergency Specialist		other	No
5141	Male	80	disease	Other_Disease	no		\					no	9	Emergency Specialist		Ventricular standstill	No
5142	Male	70	disease	Other_Disease	no		no					no	9	Emergency Specialist		Ventricular standstill	No
5143	Male	49	disease	Cardiovascular	Feeble respiration	Yes	yes	colleague	yes	CPR	correct	yes	23	Emergency Specialist		Ventricular standstill	Yes	Yes	Yes	No	No
5144	Female	82	disease	Other_Disease	no		yes	family member	no			no	6	Hospital-dispatched Physicians	1-3	Ventricular standstill	No
5145	Female	90	disease	Other_Disease	no		yes	family member	no			no	13	Hospital-dispatched Physicians	1-3	Ventricular standstill	No
5146	Male	85	disease	Cardiovascular	no		yes	family member	no			no	18	Emergency Specialist		Ventricular standstill	No
5147	Male	76	disease	Other_Disease	no		yes	public place staff	no			no	10	Emergency Specialist		Ventricular standstill	No
5148	Male	64	disease	Other_Disease	no	Yes	yes	family member	no			yes	37	Emergency Specialist		Ventricular standstill	Yes	Yes	Yes	Yes	No
5149	Male	86	disease	Cardiovascular	no		yes	family member	no			no	10	Hospital-dispatched Physicians	3-6	other	No
5150	Male		disease	Cardiovascular	no		yes	family member	no			no	7	Hospital-dispatched Physicians	3-6	other	No
5151	Female	80	disease	Cardiovascular	Feeble respiration	No	yes	medical	yes	OCC	correct	yes	30	Hospital-dispatched Physicians	<1	other	Yes	No	No	No	No
5152	Male	50	disease	Other_Disease	no		yes	family member	no			no	8	Hospital-dispatched Physicians	1-3	other	No
5153	Male	37	taruma	Other_Taruma	no		yes	public place staff	no			no	19	Hospital-dispatched Physicians	< 1	other	Yes
5154	Male	84	disease	tumor	no	No	yes	family member	no			yes	13	Hospital-dispatched Physicians	<1	Ventricular standstill	Yes	No	Yes	No	No
5155	Female	75	disease	Cardiovascular	no	No	yes	public place staff	no			yes	37	Hospital-dispatched Physicians	<1	Ventricular standstill	No	No	Yes	No	No
5156	Male	67	Physical_Chemical	Poisoning	no	No	yes	family member	yes	CPR	correct	yes	13	Hospital-dispatched Physicians	1-3	Ventricular standstill	Yes	No	Yes	No	No
5157	Male	80	disease	Cardiovascular	no	Yes	yes	family member	yes	OCC	correct	yes	6	Hospital-dispatched Physicians	<1	other	No	No	No	No	No
5158	Male	60	disease	Other_Disease	no		yes	family member	no			no	17	Hospital-dispatched Physicians	< 1	other	No
5159	Female	77	disease	Cardiovascular	no	No	yes	family member	no			yes	8	Hospital-dispatched Physicians	<1	Ventricular standstill	Yes	No	Yes	No	No
5160	Female	66	disease	Cardiovascular	no	No	yes	family member	no			yes	10	Hospital-dispatched Physicians	<1	other	No	No	No	No	No
5161	Female	68	disease	Digestive system	no		yes	family member	no			no	10	Hospital-dispatched Physicians	< 1	other	No
5162	Male	56	disease	Other_Disease	no	No	\					yes	18	Hospital-dispatched Physicians	1-3	Ventricular standstill	Yes	No	Yes	No	No
5163	Male	85	Physical_Chemical	Asphyxia	no	Yes	yes	family member	yes	OCC	correct	yes	21	Emergency Specialist		Ventricular standstill	Yes	Yes	Yes	No	No
5164	Male	45	taruma	Traffic accident	no	No	no					yes	15	Emergency Specialist		Ventricular standstill	No	No	No	No	No
5165	Male	75	disease	Cardiovascular	no		no					no	45	Emergency Specialist		other	No
5166	Female	35	disease	Cerebrovascular	no		no					no	11	Emergency Specialist		Ventricular standstill	No
5167	Male	82	disease	Cerebrovascular	no	Yes	yes	family member	yes	OCC	incorrect	yes	20	Emergency Specialist		Ventricular standstill	No	Yes	Yes	No	No
5168	Female	80	disease	Cardiovascular	no	No	yes	other people	yes	OCC	correct	yes	13	Hospital-dispatched Physicians	3-6	Ventricular standstill	No	No	Yes	No	No
5169	Male	92	disease	Cardiovascular	no	Yes	yes	family member	yes	CPR	correct	yes	17	Emergency Specialist		Ventricular standstill	No	Yes	Yes	Yes	No
5170	Female	79	disease	Digestive system	no	Yes	yes	family member	yes	OCC	incorrect	yes	18	Hospital-dispatched Physicians	1-3	Ventricular standstill	Yes	No	No	No	No
5171	Male		disease	Other_Disease	no		no					no	20	Emergency Specialist		other	No
5172	Male		disease	Other_Disease	no		yes	family member	no			no	9	Hospital-dispatched Physicians	1-3	other	No
5173	Female	99	disease	Other_Disease	no		yes	family member	no			no	16	Emergency Specialist		Ventricular standstill	No
5174	Female	88	disease	Other_Disease	no		yes	family member	no			no	9	Hospital-dispatched Physicians	1-3	other	No
5175	Male	83	disease	Other_Disease	no		yes	family member	no			no	27	Hospital-dispatched Physicians	1-3	other	No
5176	Female	86	disease	Other_Disease	no		yes	family member	no			no	6	Hospital-dispatched Physicians		other	No
5177	Male	99	disease	Other_Disease	no		yes	family member	no			no	12	Hospital-dispatched Physicians	1-3	other	No
5178	Male	89	disease	Cardiovascular	no	No	yes	family member	no			yes	3	Emergency Specialist		PEA	Yes	Yes	Yes	No	No
5179	Female	86	disease	Other_Disease	no		yes	family member	no			no	19	Hospital-dispatched Physicians	1-3	Ventricular standstill	No
5180	Male	93	disease	Cardiovascular	no	Yes	yes	family member	no			yes	8	Hospital-dispatched Physicians	3-6	Ventricular standstill	No	No	No	No	No
5181	Male	60	disease	tumor	no	Yes	yes	family member	no			yes	15	Hospital-dispatched Physicians	3-6	Ventricular standstill	No	Yes	No	No	No
5182	Female		disease	Other_Disease	no		no					no	14	Emergency Specialist		other	No
5183	Male	61	disease	tumor	no		no					no	12	Emergency Specialist		other	No
5184	Male	27	Physical_Chemical	Asphyxia	no		no					no	12	Emergency Specialist			No
5185	Female	93	disease	Cardiovascular	no	No	yes	family member	no			yes	18	Hospital-dispatched Physicians	>6	Ventricular standstill	No	Yes	Yes	No	No
5186	Male	90	disease	Cardiovascular	no		yes	family member	yes	OCC	correct	no	10	Hospital-dispatched Physicians	＞6	other	No
5187	Male	66	disease	Cardiovascular	no	Yes	yes	family member	no			yes	11	Emergency Specialist		Ventricular standstill	No	Yes	Yes	No	No
5188	Female	30	disease	Cerebrovascular	no	No	yes	family member	no			yes	21	Emergency Specialist		Ventricular standstill	No	Yes	Yes	No	No
5189	Male	36	disease	Cardiovascular	no	No	yes	family member	no			yes	18	Hospital-dispatched Physicians	1-3	Ventricular standstill	No	No	Yes	No	No
5190	Female	61	disease	Other_Disease	no	No	yes	medical	yes	OCC	correct	yes	19	Hospital-dispatched Physicians	>6	other	No	No	No	No	No
5191	Female	88	disease	Other_Disease	no		yes	other people	no			no	25	Hospital-dispatched Physicians	＞6	other	No
5192	Male	3	disease	Cardiovascular	no	Yes	yes	colleague	yes	CPR	correct	yes	24	Hospital-dispatched Physicians	1-3	Ventricular standstill	No	No	No	No	No
5193	Male	25	taruma	Fall injury	no		yes	public place staff	no			no	36	Hospital-dispatched Physicians	1-3	other	Yes
5194	Male	56	disease	Cardiovascular	no		no					no	7	Emergency Specialist		other	Yes
5195	Female	98	disease	Other_Disease	no		yes	family member	no			no	39	Hospital-dispatched Physicians	1-3	other	No
5196	Male	65	disease	Other_Disease	no		no					no	5	Emergency Specialist		other	No
5197	Female	50	disease	Cerebrovascular	no	Yes	yes	family member	yes	CPR	correct	yes	13	Hospital-dispatched Physicians	1-3	other	No	No	Yes	No	No
5198	Female	85	disease	Cardiovascular	no	Yes	yes	family member	yes	OCC	incorrect	yes	16	Emergency Specialist		Ventricular standstill	No	Yes	Yes	No	No
5199	Male	79	disease	Other_Disease	no	Yes	yes	family member	no			yes	23	Hospital-dispatched Physicians	1-3	Ventricular standstill	No	No	Yes	No	No
5200	Male	89	disease	Other_Disease	no	No	yes	family member	no			yes	20	Emergency Specialist		Ventricular standstill	No	No	Yes	No	No
5201	Male	35	Physical_Chemical	Poisoning	no	No	yes	other people	no			yes	14	Emergency Specialist		Ventricular standstill	No	No	Yes	No	No
5202	Male	40	taruma	Collapse	no		no					no	6	Emergency Specialist		other	No
5203	Male	78	disease	Cardiovascular	no	No	yes	family member	no			yes	25	Emergency Specialist		Ventricular standstill	No	No	Yes	No	No
5204	Female	89	disease	Cerebrovascular	no	No	no					yes	15	Emergency Specialist		other	No	No	No	No	No
5205	Female		disease	Other_Disease	no	No	yes	public place staff	no			yes	12	Hospital-dispatched Physicians	>6	Ventricular standstill	Yes	No	No	No	No
5206	Female	66	disease	Cardiovascular	no	No	yes	family member	no			yes	13	Hospital-dispatched Physicians	>6	Ventricular standstill	No	No	Yes	No	No
5207	Male	81	Physical_Chemical	Asphyxia	no	Yes	yes	other people	no			yes	7	Hospital-dispatched Physicians	3-6	Ventricular standstill	Yes	No	No	No	No
5208	Female	70	disease	Cardiovascular	no	Yes	yes	family member	no			yes	12	Hospital-dispatched Physicians	>6	Ventricular standstill	Yes	No	No	No	No
5209	Female	70	disease	tumor	no		yes	family member	no			no	11	Emergency Specialist		other	No
5210	Male	89	disease	Cardiovascular	no	No	yes	family member	no			yes	13	Hospital-dispatched Physicians	3-6	other	Yes	No	No	No	No
5211	Male	82	disease	Cardiovascular	Feeble respiration	No	yes	family member	yes	CPR	correct	yes	7	Hospital-dispatched Physicians	>6	Ventricular standstill	No	No	No	No	No
5212	Male	88	disease	Cardiovascular	no	No	yes	family member	no			yes	7	Emergency Specialist		VF/VT	Yes	Yes	Yes	Yes	No
5213	Male	50	disease	Digestive system	no	No	yes	family member	no			yes	12	Hospital-dispatched Physicians	<1	Ventricular standstill	No	No	No	No	No
5214	Male	51	disease	Other_Disease	no	Yes	yes	family member	no			yes	18	Hospital-dispatched Physicians	1-3	Ventricular standstill	Yes	No	No	No	No
5215	Male	76	disease	Other_Disease	no		no					no	52	Hospital-dispatched Physicians	1-3	other	No
5216	Male	80	disease	Other_Disease	no		no					no	44	Hospital-dispatched Physicians	1-3	other	No
5217	Female	82	disease	Other_Disease	no	Yes	yes	family member	no			yes	8	Hospital-dispatched Physicians	>6	Ventricular standstill	No	No	Yes	No	No
5218	Male	41	disease	Cardiovascular	no		no					no	10	Hospital-dispatched Physicians	＞6	other	No
5219	Female	70	taruma	Fall injury	no		yes	family member	no			no	13	Hospital-dispatched Physicians	1-3	other	No
5220	Male		disease	Other_Disease	no	No	yes	public place staff	no			yes	23	Hospital-dispatched Physicians	>6	other	No	No	No	No	No
5221	Male	60	disease	Other_Disease	no		yes	public place staff	no			no	19	Hospital-dispatched Physicians	＞6	other	No
5222	Female	81	disease	Cardiovascular	no		\					no	10	Hospital-dispatched Physicians	1-3	other	No
5223	Male	35	taruma	Knife wound	no		\					no	18	Hospital-dispatched Physicians	1-3	other	No
5224	Male	70	disease	Other_Disease	no		\					no	18	Hospital-dispatched Physicians		other	No
5225	Male		taruma	Traffic accident	no		yes	other people	no			no	16	Hospital-dispatched Physicians	3-6	other	No
5226	Male	72	disease	Other_Disease	no		no					no	6	Emergency Specialist		other	No
5227	Female		taruma	Traffic accident	no	No	yes	public place staff	no			yes	16	Emergency Specialist		Ventricular standstill	Yes	No	No	No	No
5228	Female	79	disease	Other_Disease	no	Yes	yes	family member	no			yes	4	Emergency Specialist		Ventricular standstill	No	No	No	No	No
5229	Male	84	disease	Other_Disease	no	No	no					yes	29	Emergency Specialist		Ventricular standstill	No	No	No	No	No
5230	Female	80	disease	Other_Disease	no		yes	family member	no			no	9	Emergency Specialist		other	No
5231	Male	77	disease	Cardiovascular	no	No	yes	family member	no			yes	18	Hospital-dispatched Physicians	>6	VF/VT	No	Yes	No	Yes	No
5232	Male	48	disease	Cardiovascular	no		yes	family member	no			no	39	Hospital-dispatched Physicians	1-3	other	Yes
5233	Male	35	taruma	Other_Taruma	no		\					no	12	Emergency Specialist		other	No
5234	Female	35	taruma	Other_Taruma	no		\					no	11	Emergency Specialist		other	No
5235	Female	42	taruma	Other_Taruma	no		\					no	5	Emergency Specialist		other	Yes
5236	Female	16	disease	Other_Disease	Feeble respiration	Yes	yes	public place staff	yes	CPR	correct	yes	13	Hospital-dispatched Physicians	1-3	Ventricular standstill	Yes		No	Yes	Yes
5237	Female	78	disease	Cardiovascular	no		no					no	9	Hospital-dispatched Physicians	1-3	other	No
5238	Female	38	disease	Cardiovascular	no	No	yes	family member	yes	OCC	correct	yes	23	Emergency Specialist		Ventricular standstill	Yes	Yes	Yes	No	No
5239	Male	38	taruma	Fall injury	no	No	yes	colleague	no			yes	29	Hospital-dispatched Physicians	1-3	PEA	No	No	No	No	No
5240	Male	62	disease	Cardiovascular	no	Yes	yes	family member	yes	OCC	correct	yes	5	Hospital-dispatched Physicians	1-3	Ventricular standstill	No	No	No	No	No
5241	Male	75	disease	Digestive system	no		no					no	13	Emergency Specialist		other	No
5242	Male	64	disease	Cardiovascular	no	Yes	yes	family member	yes	OCC	correct	yes	7	Hospital-dispatched Physicians	1-3	Ventricular standstill	Yes	No	No	No	No
5243	Male	82	disease	Digestive system	no	Yes	yes	family member	yes	OCC	correct	yes	13	Emergency Specialist		Ventricular standstill	No	No	Yes	No	No
5244	Male		taruma	Fall injury	no		yes	colleague	no			no	13	Emergency Specialist		Ventricular standstill	No
5245	Female	78	disease	Cardiovascular	no	No	yes	family member	no			yes	21	Hospital-dispatched Physicians	1-3	other	No	No	No	No	No
5246	Male	42	taruma	Fall injury	no		yes	public place staff	no			no	11	Hospital-dispatched Physicians	< 1	other	No
5247	Male		Physical_Chemical	Suicide	no		\					no	9	Hospital-dispatched Physicians	1-3	other	No
5248	Male	61	disease	Cerebrovascular	no		yes	other people	no			no	14	Hospital-dispatched Physicians	1-3	other	No
5249	Male	82	disease	Cerebrovascular	no		yes	family member	yes	OCC	correct	no	7	Hospital-dispatched Physicians	1-3	other	No
5250	Female	68	disease	Cardiovascular	no	No	yes	family member	no			yes	11	Hospital-dispatched Physicians	1-3	Ventricular standstill	No	No	No	No	No
5251	Female	89	disease	Cardiovascular	no		yes	colleague	no			no	9	Hospital-dispatched Physicians	＞6	other	No
5252	Male	69	disease	Cardiovascular	no	Yes	yes	family member	yes	OCC	correct	yes	16	Hospital-dispatched Physicians	>6	PEA	Yes	No	Yes	No	No
5253	Male	82	disease	Cardiovascular	no	Yes	yes	public place staff	no			yes	11	Hospital-dispatched Physicians	>6	Ventricular standstill	Yes	No	No	No	No
5254	Male	85	disease	Cardiovascular	no	Yes	yes	family member	no			yes	16	Hospital-dispatched Physicians	>6	Ventricular standstill	No	No	No	No	No
5255	Male	67	disease	Cardiovascular	no		yes	family member	no			no	30	Emergency Specialist		other	No
5256	Male	66	disease	tumor	no		no					no	13	Hospital-dispatched Physicians	1-3	other	No
5257	Male		taruma	Traffic accident	no	No	yes	public place staff	no			yes	10	Emergency Specialist		other	No	No	No	No	No
5258	Female	79	disease	Other_Disease	no	No	yes	family member	yes	OCC	correct	yes	29	Hospital-dispatched Physicians	1-3	other	No	No	No	No	No
5259	Male	75	disease	Cerebrovascular	no	Yes	yes	other people	yes	OCC	correct	yes	\	Hospital-dispatched Physicians	1-3	Ventricular standstill	Yes	No	No	No	No
5260	Female	87	disease	Cardiovascular	no	Yes	yes	family member	no			yes	25	Hospital-dispatched Physicians	<1	Ventricular standstill	No	No	No	No	No
5261	Male	30	disease	Other_Disease	no	No	yes	colleague	yes	OCC	correct	yes	\	Hospital-dispatched Physicians	1-3	Ventricular standstill	Yes	No	No	No	No
5262	Male	26	disease	Other_Disease	no	No	yes	colleague	no			yes	13	Hospital-dispatched Physicians	>6	Ventricular standstill	No	No	No	No	No
5263	Male	53	disease	tumor	no	No	yes	family member	no			yes	18	Hospital-dispatched Physicians	<1	Ventricular standstill	Yes	No	No	No	No
5264	Female	88	disease	Cardiovascular	no	Yes	yes	family member	yes	OCC	incorrect	yes	28	Hospital-dispatched Physicians	3-6	Ventricular standstill	No	No	No	No	No
5265	Male		taruma	Fall injury	no		no					no	10	Hospital-dispatched Physicians	3-6	other	No
5266	Female	70	disease	Other_Disease	no	Yes	yes	public place staff	yes	OCC	correct	yes	9	Hospital-dispatched Physicians	>6	other	No	Yes	Yes	No	No
5267	Male	29	disease	Other_Disease	no		\					no	20	Emergency Specialist		other	No
5268	Male	91	disease	Cardiovascular	no	No	yes	family member	no			yes	7	Hospital-dispatched Physicians	1-3	Ventricular standstill	No	No	No	No	No
5269	Female	86	disease	Cardiovascular	no	No	no					yes	15	Hospital-dispatched Physicians	1-3	Ventricular standstill	No	No	No	No	No
5270	Male	48	disease	Other_Disease	no		\					no	37	Hospital-dispatched Physicians	1-3	other	No
5271	Male	29	taruma	Knife wound	Feeble respiration	Yes	yes	colleague	no			yes	10	Hospital-dispatched Physicians	1-3	Ventricular standstill	No	No	Yes	No	No
5272	Male	54	Physical_Chemical	Poisoning	no	No	yes	public place staff	no			yes	30	Hospital-dispatched Physicians	<1	Ventricular standstill	No	No	Yes	No	No
5273	Male	81	disease	tumor	no		yes	family member	no			no	23	Hospital-dispatched Physicians	1-3	other	No
5274	Female	80	disease	Cardiovascular	no	Yes	yes	family member	yes	OCC	correct	yes	15	Emergency Specialist		Ventricular standstill	Yes	No	No	No	No
5275	Female	88	disease	Other_Disease	no	No	yes	family member	yes	OCC	correct	yes	24	Hospital-dispatched Physicians	<1	Ventricular standstill	No	No	No	No	No
5276	Male	37	disease	Other_Disease	no	Yes	yes	other people	yes	OCC	correct	yes	17	Hospital-dispatched Physicians	<1	Ventricular standstill	Yes	No	Yes	No	No
5277	Male	83	disease	Cardiovascular	no	Yes	yes	other people	yes	OCC	correct	yes	7	Hospital-dispatched Physicians	<1	Ventricular standstill	No	No	No	No	No
5278	Male	67	disease	Other_Disease	no	Yes	yes	colleague	no			yes	27	Hospital-dispatched Physicians	<1	other	No	Yes	Yes	No	No
5279	Female	79	disease	tumor	no		yes	family member	no			no	10	Hospital-dispatched Physicians	< 1	other	No
5280	Male	81	disease	Cardiovascular	no		yes	family member	yes	OCC	incorrect	no	12	Emergency Specialist		other	No
5281	Male	86	disease	Cardiovascular	no		yes	family member	yes	CPR	correct	no	22	Hospital-dispatched Physicians	< 1	other	No
5282	Male	68	disease	tumor	no		yes	other people	yes	CPR	correct	no	23	Hospital-dispatched Physicians	< 1	other	No
5283	Male	62	disease	Cardiovascular	no		yes	family member	yes	CPR	correct	no	23	Hospital-dispatched Physicians	1-3	other	No
5284	Female		Physical_Chemical	Drowning	no	Yes	no					yes	19	Emergency Specialist		Ventricular standstill	Yes	No	No	No	No
5285	Male	50	taruma	Fall injury	no		yes	colleague	no			no	26	Emergency Specialist		other	No
5286	Male	40	disease	Other_Disease	no		yes	other people	no			no	6	Emergency Specialist		other	No
5287	Male	92	disease	Cardiovascular	no		yes	family member	no			no	16	Hospital-dispatched Physicians	1-3	Ventricular standstill	No
5288	Male	85	disease	Cardiovascular	no		no					no	10	Hospital-dispatched Physicians	1-3	other	No
5289	Male	90	disease	tumor	no	No	yes	family member	yes	OCC	correct	yes	11	Hospital-dispatched Physicians	<1	Ventricular standstill	No	No	No	No	No
5290	Female	57	taruma	Fall injury	no	Yes	yes	other people	no			yes	6	Hospital-dispatched Physicians	<1	Ventricular standstill	Yes	No	No	No	No
5291	Male	77	disease	Cardiovascular	no	Yes	yes	family member	no			yes	15	Hospital-dispatched Physicians	<1	Ventricular standstill	Yes	No	No	No	No
5292	Female	28	taruma	Fall injury	no	No	yes	public place staff	no			yes	21	Hospital-dispatched Physicians	<1	Ventricular standstill	Yes	No	No	No	No
5293	Male	30	disease	Other_Disease	no	No	no					yes	7	Hospital-dispatched Physicians	<1	Ventricular standstill	Yes	No	No	No	No
5294	Male	80	disease	Digestive system	no	No	\					yes	18	Hospital-dispatched Physicians	<1	Ventricular standstill	Yes	No	No	No	No
5295	Female	72	taruma	Other_Taruma	no		yes	family member	no			no	25	Hospital-dispatched Physicians	＞6	other	No
5296	Male	59	taruma	Traffic accident	no	No	yes	public place staff	no			yes	13	Hospital-dispatched Physicians	>6	PEA	No	Yes	No	No	No
5297	Male	59	disease	Other_Disease	no		yes	public place staff	no			no	12	Hospital-dispatched Physicians	1-3	other	No
5298	Female	97	disease	Cardiovascular	no		yes	family member	no			no	10	Hospital-dispatched Physicians	＞6	Ventricular standstill	No
5299	Male	58	disease	Cardiovascular	no	No	yes	family member	yes	OCC	correct	yes	2	Hospital-dispatched Physicians	1-3	Ventricular standstill	No	No	No	No	No
5300	Male	48	disease	Other_Disease	no		no					no	27	Hospital-dispatched Physicians	1-3	other	No
5301	Male	84	disease	Cardiovascular	no	Yes	yes	family member	no			yes	15	Hospital-dispatched Physicians	1-3	Ventricular standstill	No	No	No	No	No
5302	Male	38	disease	Other_Disease	no	Yes	yes	family member	yes	OCC	correct	yes	19	Hospital-dispatched Physicians	1-3	Ventricular standstill	No	No	No	No	No
5303	Male	62	disease	Cardiovascular	no		yes	family member	no			no	11	Hospital-dispatched Physicians	1-3	other	No
5304	Female	89	disease	Cerebrovascular	no		\					no	6	Hospital-dispatched Physicians	1-3	other	No
5305	Male	49	Physical_Chemical	Poisoning	no		yes	family member	no			no	11	Hospital-dispatched Physicians	1-3	other	No
5306	Female	46	taruma	Fall injury	no	No	yes	colleague	no			yes	8	Hospital-dispatched Physicians	1-3	Ventricular standstill	No	No	No	No	No
5307	Female	84	disease	Cardiovascular	no	No	yes	family member	no			yes	10	Hospital-dispatched Physicians	1-3	Ventricular standstill	No	Yes	No	No	No
5308	Male	46	disease	Other_Disease	no		no					no		Hospital-dispatched Physicians	1-3	other	No
5309	Female	85	Physical_Chemical	Poisoning	no	No	yes	family member	no			yes	16	Hospital-dispatched Physicians	1-3	Ventricular standstill	No		Yes	Yes	No
5310	Male	68	disease	Cardiovascular	no		yes	family member	no			no	18	Hospital-dispatched Physicians	3-6	other	No
5311	Male	52	taruma	Fall injury	no	Yes	yes	other people	no			yes	15	Hospital-dispatched Physicians	<1	Ventricular standstill	No	No	No	No	No
5312	Male	67	disease	Cardiovascular	no	Yes	yes	family member	yes	OCC	incorrect	yes	11	Hospital-dispatched Physicians	3-6	Ventricular standstill	No	No	Yes	No	No
5313	Female	94	disease	Other_Disease	no		yes	family member	no			no	13	Hospital-dispatched Physicians	< 1	other	No
5314	Female	84	disease	Cardiovascular	no	No	yes	public place staff	yes	OCC	correct	yes	21	Hospital-dispatched Physicians	1-3	Ventricular standstill	No	No	Yes	No	No
5315	Female	86	disease	Other_Disease	no		yes	family member	no			no	24	Hospital-dispatched Physicians	1-3	other	No
5316	Male	30	taruma	Traffic accident	no	No	yes	public place staff	no			yes	11	Emergency Specialist		Ventricular standstill	No	No	Yes	No	No
5317	Female	54	disease	Cerebrovascular	no	Yes	yes	family member	no			yes	15	Emergency Specialist		Ventricular standstill	No	No	No	No	No
5318	Male		taruma	Fall injury	no	No	no					yes	12	Emergency Specialist		Ventricular standstill	No	Yes	No	No	No
5319	Female	52	disease	Digestive system	no	Yes	yes	family member	no			yes	12	Emergency Specialist		Ventricular standstill	No	No	No	No	No
5320	Male	55	disease	Cardiovascular	no	Yes	yes	other people	yes	OCC	correct	yes	22	Hospital-dispatched Physicians	<1	Ventricular standstill	Yes	Yes	No	No	No
5321	Male	83	disease	Cardiovascular	no	Yes	yes	family member	no			yes	10	Hospital-dispatched Physicians	<1	Ventricular standstill	Yes	No	No	No	No
5322	Male	85	disease	Cardiovascular	no	Yes	yes	family member	yes	OCC	correct	yes	10	Hospital-dispatched Physicians	1-3	other	No	No	No	No	No
5323	Male	78	disease	Cardiovascular	no	Yes	yes	family member	no			yes	1	Hospital-dispatched Physicians	3-6	PEA	No	No	No	No	No
5324	Male	60	disease	Cardiovascular	no		no					no	10	Hospital-dispatched Physicians	1-3	other	No
5325	Male	82	disease	Cardiovascular	no	Yes	yes	family member	yes	OCC	correct	yes	9	Hospital-dispatched Physicians	1-3	Ventricular standstill	Yes	No	Yes	No	No
5326	Male	2	disease	Cardiovascular	no		yes	family member	no			no	10	Emergency Specialist		other	No
5327	Male	29	taruma	Other_Taruma	no	Yes	yes	colleague	no			yes	15	Emergency Specialist		PEA	No	Yes	Yes	Yes	No
5328	Female	79	disease	Cardiovascular	no	Yes	yes	family member	yes	CPR	correct	yes	12	Hospital-dispatched Physicians	3-6	Ventricular standstill	Yes	No	No	No	No
5329	Male	92	disease	Cardiovascular	no	No	yes	public place staff	no			yes	16	Emergency Specialist		PEA	No	Yes	No	No	No
5330	Male	46	disease	Other_Disease	no	No	yes	family member	no			yes	19	Emergency Specialist		Ventricular standstill	No	No	No	No	No
5331	Female	97	taruma	Fall injury	no		yes	public place staff	no			no	24	Emergency Specialist		Ventricular standstill	No
5332	Male		taruma	Traffic accident	no		yes	public place staff	yes	CPR+AED	correct	no	22	Hospital-dispatched Physicians	1-3	other	No
5333	Female	40	taruma	Traffic accident	no	No	yes	other people	no			yes	21	Hospital-dispatched Physicians	1-3	Ventricular standstill	Yes	No	No	No	No
5334	Male	55	disease	Cardiovascular	no	Yes	yes	family member	yes	OCC	incorrect	yes	12	Emergency Specialist		Ventricular standstill	No	No	Yes	No	No
5335	Female	58	disease	Cardiovascular	no	No	no					yes	15	Emergency Specialist		Ventricular standstill	No	No	Yes	No	No
5336	Male	86	disease	Digestive system	no		yes	family member	no			no	9	Hospital-dispatched Physicians	1-3	Ventricular standstill	No
5337	Female		taruma	Traffic accident	no		yes	other people	no			no	30	Hospital-dispatched Physicians	＞6	Ventricular standstill	No
5338	Male	56	disease	Other_Disease	no	No	no					yes	7	Emergency Specialist		Ventricular standstill	No	Yes	Yes	No	No
5339	Male	89	disease	Other_Disease	no		yes	other people	no			no	7	Hospital-dispatched Physicians	1-3	other	No
5340	Female	88	disease	Other_Disease	no	Yes	yes	other people	no			yes	14	Hospital-dispatched Physicians	3-6	Ventricular standstill	No	No	No	No	No
5341	Male	79	disease	Cardiovascular	no	Yes	yes	family member	yes	OCC	correct	yes	16	Hospital-dispatched Physicians	1-3	Ventricular standstill	Yes	No	No	No	No
5342	Male	41	disease	Cardiovascular	no	Yes	yes	medical	yes	OCC	correct	yes	30	Hospital-dispatched Physicians	<1	VF/VT	Yes	No	No	No	No
5343	Male	59	disease	Other_Disease	Feeble respiration	Yes	yes	family member	yes	CPR	correct	yes	12	Hospital-dispatched Physicians	1-3	Ventricular standstill	Yes	No	No	No	No
5344	Female	33	disease	Other_Disease	no		\					no	6	Hospital-dispatched Physicians	1-3	other	No
5345	Male	61	disease	Other_Disease	no		yes	family member	no			no	21	Emergency Specialist		other	Yes
5346	Female	84	disease	Cardiovascular	no		yes	family member	yes	CPR	correct	no	12	Hospital-dispatched Physicians	3-6	other	No
5347	Male	78	disease	Other_Disease	no	Yes	yes	family member	no			yes	10	Hospital-dispatched Physicians	>6	Ventricular standstill	No	No	Yes	No	No
5348	Male	50	taruma	Traffic accident	no		no					no	36	Hospital-dispatched Physicians	1-3	other	No
5349	Male	68	disease	Other_Disease	no		no					no	17	Hospital-dispatched Physicians	1-3	other	Yes
5350	Male	37	disease	Other_Disease	no	Yes	yes	family member	no			yes	7	Hospital-dispatched Physicians	>6	Ventricular standstill	No	Yes	Yes	No	No
5351	Male	84	disease	Cardiovascular	no	Yes	yes	family member	yes	OCC	correct	yes	9	Emergency Specialist		Ventricular standstill	No	No	Yes	No	No
5352	Male	76	disease	Other_Disease	no	No	yes	public place staff	no			yes	6	Emergency Specialist		Ventricular standstill	No	No	Yes	No	No
5353	Male	52	disease	Cardiovascular	no		no					no	34	Emergency Specialist		other	Yes
5354	Female	91	disease	Cardiovascular	no		yes	family member	no			no	17	Hospital-dispatched Physicians	3-6	other	No
5355	Female	88	disease	Cardiovascular	no	No	yes	family member	no			yes	11	Emergency Specialist		Ventricular standstill	Yes	No	No	No	No
5356	Male	38	Physical_Chemical	Drowning	no	No	yes	family member	no			yes	15	Hospital-dispatched Physicians	3-6	Ventricular standstill	No	No	No	No	No
5357	Female	62	disease	tumor	no	No	yes	family member	no			yes	11	Hospital-dispatched Physicians	3-6	Ventricular standstill	Yes	No	Yes	No	No
5358	Male	76	disease	tumor	no		yes	family member	no			no	22	Hospital-dispatched Physicians	1-3	other	No
5359	Female	81	disease	Cardiovascular	no	Yes	yes	family member	no			yes	10	Hospital-dispatched Physicians	>6	Ventricular standstill	No	No	Yes	No	No
5360	\		disease	Other_Disease	no		no					no	18	\		other	No
5361	Male	48	disease	Other_Disease	no	No	yes	colleague	no			yes	8	Hospital-dispatched Physicians	1-3	VF/VT	No	No	No	No	No
5362	Female	83	disease	Cardiovascular	Feeble respiration		yes	family member	yes	CPR	correct	no	8	Hospital-dispatched Physicians	3-6	other	No
5363	Male	70	disease	Cardiovascular	no	Yes	yes	family member	yes	OCC	incorrect	yes	12	Hospital-dispatched Physicians	<1	Ventricular standstill	Yes	No	No	No	No
5364	Male	31	disease	Other_Disease	no	Yes	yes	colleague	yes	OCC	correct	yes	16	Hospital-dispatched Physicians	>6	other	Yes	No	Yes	No	No
5365	Female	74	disease	Cardiovascular	no		yes	family member	yes	OCC	correct	no	13	Hospital-dispatched Physicians	＞6	other	No
5366	Male		taruma	Traffic accident	no		no					no	4	Hospital-dispatched Physicians	＞6	other	No
5367	Male	89	disease	Cardiovascular	no	Yes	yes	family member	yes	OCC	correct	yes	18	Hospital-dispatched Physicians	1-3	Ventricular standstill	No	No	No	No	No
5368	Female	52	disease	Cardiovascular	no	Yes	yes	colleague	yes	OCC	correct	yes	29	Emergency Specialist		Ventricular standstill	No	Yes	Yes	No	No
5369	Male	83	disease	Cardiovascular	no		yes	family member	no			no	13	Hospital-dispatched Physicians	3-6	other	No
5370	Male	37	disease	Other_Disease	no	Yes	yes	family member	no			yes	10	Emergency Specialist		Ventricular standstill	No	No	No	No	No
5371	Male	74	disease	Other_Disease	no		yes	family member	no			no	6	Emergency Specialist		other	No
5372	Male	66	disease	Cardiovascular	no	No	yes	family member	no			yes	8	Emergency Specialist		Ventricular standstill	Yes	Yes	Yes	No	No
5373	Male	40	taruma	Fall injury	no		yes	colleague	no			no	6	Hospital-dispatched Physicians	1-3	other	No
5374	Male	85	disease	Cardiovascular	no		yes	family member	yes	OCC	incorrect	no	24	Hospital-dispatched Physicians	＞6	other	No
5375	Female	75	taruma	Fall injury	no	Yes	yes	family member	yes	OCC	incorrect	yes	11	Emergency Specialist		Ventricular standstill	No	Yes	Yes	No	No
5376	Female	44	disease	Other_Disease	no	Yes	yes	family member	yes	CPR	correct	yes	27	Hospital-dispatched Physicians	3-6	Ventricular standstill	Yes	No	Yes	No	No
5377	Male	69	disease	Other_Disease	no	Yes	yes	colleague	yes	OCC	correct	yes	16	Emergency Specialist		VF/VT	No	Yes	Yes	No	No
5378	Male	79	taruma	Traffic accident	no		yes	public place staff	no			no	18	Hospital-dispatched Physicians	3-6	other	No
5379	Female	60	disease	Other_Disease	no	No	no					yes	13	Emergency Specialist		Ventricular standstill	No	No	Yes	No	No
5380	Male	37	disease	Respiratory system	no	No	yes	family member	no			yes	20	Emergency Specialist		Ventricular standstill	No	No	No	No	No
5381	Male	54	disease	Other_Disease	no		no					no	10	Hospital-dispatched Physicians	1-3	other	Yes
5382	Female	78	disease	Other_Disease	no		no					no	27	Emergency Specialist		other	No
5383	Female	97	disease	Other_Disease	no		no					no	15	Hospital-dispatched Physicians	< 1	other	No
5384	Male	28	disease	Other_Disease	no	Yes	yes	public place staff	no			yes	28	Hospital-dispatched Physicians	>6	Ventricular standstill	No	No	Yes	No	No
5385	Female	84	taruma	Knife wound	no	Yes	yes	family member	no			yes	22	Hospital-dispatched Physicians	>6	Ventricular standstill	No	No	Yes	No	No
5386	Male	67	disease	Cardiovascular	no	Yes	yes	family member	no			yes	9	Hospital-dispatched Physicians	<1	Ventricular standstill	No	No	No	No	No
5387	Male	49	disease	Other_Disease	no	Yes	yes	family member	no			yes	16	Hospital-dispatched Physicians	1-3	other	No	No	No	No	No
5388	Female	69	disease	Cardiovascular	no	No	yes	family member	no			yes	11	Hospital-dispatched Physicians	1-3	Ventricular standstill	Yes	No	Yes	No	No
5389	Male		taruma	Fall injury	no	No	no					yes	8	Hospital-dispatched Physicians	1-3	Ventricular standstill	No	No	Yes	No	No
5390	Male	40	Physical_Chemical	Poisoning	no		yes	public place staff	no			no	12	Hospital-dispatched Physicians	1-3	other	No
5391	Male	13	taruma	Fall injury	no	Yes	no					yes	16	Emergency Specialist		Ventricular standstill	Yes	No	Yes	No	No
5392	Female	82	disease	Cardiovascular	no	No	yes	medical	yes	OCC	correct	yes	12	Hospital-dispatched Physicians	1-3	Ventricular standstill	No	No	Yes	No	No
5393	Male	54	taruma	Fall injury	no		yes	other people	no			no	18	Hospital-dispatched Physicians	1-3	other	No
5394	Male	42	disease	Other_Disease	no		\					no	7	Hospital-dispatched Physicians	3-6	other	No
5395	Male	40	disease	Other_Disease	no		\					no	43	Emergency Specialist		other	No
5396	Male	57	disease	Cardiovascular	no		\					no	11	Emergency Specialist		other	No
5397	Female	75	disease	tumor	no	Yes	yes	family member	yes	CPR	correct	yes	16	Hospital-dispatched Physicians	<1	Ventricular standstill	No	No	Yes	No	No
5398	Male	33	disease	Cerebrovascular	no	Yes	yes	colleague	yes	OCC	correct	yes	23	Hospital-dispatched Physicians	1-3	Ventricular standstill	No	No	Yes	No	No
5399	Female	79	disease	tumor	no		yes	family member	no			no	8	Hospital-dispatched Physicians	1-3	other	No
5400	Male	49	disease	Other_Disease	no		yes	colleague	no			no	20	Hospital-dispatched Physicians	1-3	other	No
5401	Male		taruma	Fall injury	no		\					no	23	Hospital-dispatched Physicians	1-3	other	No
5402	Female	61	disease	Other_Disease	no		yes	family member	no			no	5	Hospital-dispatched Physicians	1-3	other	No
5403	Female	80	disease	Other_Disease	no		yes	family member	yes	OCC	correct	no	7	Hospital-dispatched Physicians	1-3	other	No
5404	Female	81	Physical_Chemical	Drowning	no	No	yes	public place staff	yes	OCC	correct	yes	3	Hospital-dispatched Physicians	1-3	other	No	No	No	No	No
5405	Male		Physical_Chemical	Drowning	no		no					no	17	Hospital-dispatched Physicians		other	No
5406	Female		disease	Other_Disease	no	Yes	yes	public place staff	yes	CPR	correct	yes	13	Hospital-dispatched Physicians	1-3	Ventricular standstill	No	No	No	No	No
5407	Female	86	disease	Other_Disease	no		yes	family member	yes	OCC	correct	no	16	Emergency Specialist		other	No
5408	Female	78	Physical_Chemical	Poisoning	no	Yes	yes	family member	yes	OCC	correct	yes	12	Hospital-dispatched Physicians	1-3	Ventricular standstill	No	Yes	No	No	No
5409	Male	27	taruma	Fall injury	no	No	yes	colleague	no			yes	17	Emergency Specialist		Ventricular standstill	No	No	No	No	No
5410	Male	84	disease	Other_Disease	no		no					no	8	Emergency Specialist		other	No
5411	Male	64	disease	Cardiovascular	no	No	no					yes	11	Emergency Specialist		Ventricular standstill	No	Yes	Yes	No	No
5412	Male	18	taruma	Knife wound	no	No	yes	colleague	no			yes	19	Emergency Specialist		Ventricular standstill	Yes	Yes	Yes	No	No
5413	Male	65	taruma	Fall injury	no		yes	public place staff	no			no	22	Emergency Specialist		other	No
5414	Male	40	disease	Cardiovascular	no	No	yes	family member	no			yes	13	Hospital-dispatched Physicians	<1	Ventricular standstill	No	No	No	No	No
5415	Male	41	disease	Other_Disease	no		yes	family member	no			no	17	Emergency Specialist		other	No
5416	Male	56	disease	Other_Disease	no		no					no	14	Emergency Specialist		other	No
5417	Male	80	disease	Cardiovascular	no	No	yes	other people	yes	CPR	correct	yes	18	Emergency Specialist		Ventricular standstill	Yes	Yes	Yes	No	No
5418	Male	36	disease	Other_Disease	no	No	yes	family member	no			yes	15	Hospital-dispatched Physicians	3-6	Ventricular standstill	Yes	No	No	No	No
5419	Male	86	disease	Other_Disease	no	No	yes	family member	no			yes	6	Emergency Specialist		Ventricular standstill	Yes	No	Yes	No	No
5420	Male	85	disease	tumor	no	No	yes	family member	no			yes	14	Emergency Specialist		Ventricular standstill	No	Yes	Yes	No	No
5421	Female	85	disease	Cardiovascular	no	Yes	yes	family member	no			yes	9	Hospital-dispatched Physicians	1-3	Ventricular standstill	Yes	No	Yes	No	No
5422	Male	74	disease	Cardiovascular	no	No	yes	other people	no			yes	11	Emergency Specialist		Ventricular standstill	No	Yes	No	No	No
5423	Female	50	disease	Cardiovascular	no	Yes	yes	colleague	yes	OCC	correct	yes	15	Hospital-dispatched Physicians	3-6	Ventricular standstill	No	No	No	No	No
5424	Female	88	disease	Cardiovascular	no	Yes	yes	family member	yes	OCC	incorrect	yes	26	Emergency Specialist		Ventricular standstill	No	Yes	Yes	No	No
5425	Female	87	disease	Cardiovascular	no		yes	family member	no			no	10	Emergency Specialist		other	No
5426	Male	84	disease	Cardiovascular	no		\					no	11	Hospital-dispatched Physicians	3-6	other	No
5427	Male	58	disease	Cardiovascular	no	No	yes	family member	no			yes	8	Hospital-dispatched Physicians	1-3	Ventricular standstill	No	No	No	No	No
5428	Female	54	disease	Other_Disease	no	Yes	yes	family member	yes	CPR	correct	yes	23	Hospital-dispatched Physicians	3-6	Ventricular standstill	No	No	No	Yes	No
5429	Female		taruma	Fall injury	no		yes	other people	no			no	16	Hospital-dispatched Physicians	3-6	other	No
5430	Female	77	disease	Cardiovascular	no	Yes	yes	family member	yes	OCC	correct	yes	24	Emergency Specialist		Ventricular standstill	No	No	Yes	No	No
5431	Female	52	disease	Cardiovascular	no	Yes	yes	family member	yes	OCC	incorrect	yes	8	Emergency Specialist		Ventricular standstill	Yes	Yes	Yes	No	No
5432	Male	39	disease	Cardiovascular	no	No	yes	colleague	no			yes	11	Emergency Specialist		PEA	Yes	Yes	Yes	No	No
5433	Male	90	disease	Cerebrovascular	no	No	yes	family member	no			yes	15	Hospital-dispatched Physicians	<1	Ventricular standstill	No	No	No	No	No
5434	Female	81	taruma	Traffic accident	no		yes	other people	no			no	10	Hospital-dispatched Physicians	< 1	other	No
5435	Male	59	disease	Other_Disease	no		\					no	12	Hospital-dispatched Physicians	1-3	other	No
5436	Male	95	disease	Other_Disease	no	No	yes	family member	yes	OCC	correct	yes	18	Hospital-dispatched Physicians	1-3	Ventricular standstill	Yes	No	No	No	No
5437	Male	86	disease	Cardiovascular	no		yes	family member	no			no	7	Hospital-dispatched Physicians		other	No
5438	Female	68	disease	Cardiovascular	no	Yes	yes	family member	yes	CPR	correct	yes	10	Hospital-dispatched Physicians	3-6	Ventricular standstill	No	No	No	No	No
5439	Male	68	disease	Cardiovascular	no	Yes	yes	family member	yes	CPR	correct	yes	11	Emergency Specialist		Ventricular standstill	Yes	No	Yes	No	No
5440	Female	77	disease	Cardiovascular	no	No	yes	family member	no			yes	18	Hospital-dispatched Physicians	>6	Ventricular standstill	No	No	No	No	No
5441	Male	40	disease	Cardiovascular	no	No	yes	colleague	yes	OCC	correct	yes	19	Hospital-dispatched Physicians	>6	VF/VT	Yes	Yes	Yes	No	No
5442	Male		taruma	Traffic accident	no	No	yes	public place staff	no			yes	11	Hospital-dispatched Physicians	<1	Ventricular standstill	No	No	No	No	No
5443	Male		disease	Cardiovascular	no		yes	public place staff	no			no	13	Hospital-dispatched Physicians	< 1	other	No
5444	Male	56	taruma	Fall injury	no	No	yes	family member	no			yes	8	Hospital-dispatched Physicians	1-3	Ventricular standstill	No	No	No	No	No
5445	Male	93	disease	Other_Disease	no	No	yes	family member	no			yes	11	Hospital-dispatched Physicians	1-3	Ventricular standstill	No	No	No	No	No
5446	Male	33	disease	Cardiovascular	no		no					no		Hospital-dispatched Physicians	1-3	other	No
5447	Female	88	disease	Cardiovascular	no	Yes	yes	public place staff	yes	OCC	correct	yes	7	Hospital-dispatched Physicians	1-3	Ventricular standstill	No	No	No	No	No
5448	Male	88	disease	Other_Disease	no		yes	family member	no			no	16	Hospital-dispatched Physicians	1-3	other	No
5449	Male	75	disease	Cardiovascular	no	Yes	yes	family member	yes	CPR	correct	yes	6	Hospital-dispatched Physicians	1-3	Ventricular standstill	No	No	No	No	No
5450	Male	23	disease	Other_Disease	no	Yes	yes	family member	yes	CPR	correct	yes	5	Hospital-dispatched Physicians	1-3	Ventricular standstill	No	No	No	No	No
5451	Male	71	disease	Other_Disease	no	No	yes	colleague	yes	OCC	correct	yes	11	Hospital-dispatched Physicians	<1	Ventricular standstill	No	No	No	No	No
5452	Male	47	disease	Other_Disease	no		yes	family member	no			no	18	Hospital-dispatched Physicians	1-3	Ventricular standstill	No
5453	Male	34	disease	Cardiovascular	no	No	yes	colleague	no			yes	7	Hospital-dispatched Physicians	1-3	Ventricular standstill	No	No	No	No	No
5454	Male	37	disease	Other_Disease	no	No	yes	colleague	yes	CPR	correct	yes	13	Hospital-dispatched Physicians	1-3	PEA	No	No	No	No	No
5455	Male	91	disease	Cardiovascular	no	Yes	yes	family member	yes	OCC	incorrect	yes	7	Hospital-dispatched Physicians	1-3	Ventricular standstill	Yes	No	No	No	No
5456	Male	69	disease	Cardiovascular	no	No	yes	family member	no			yes	9	Hospital-dispatched Physicians	1-3	Ventricular standstill	No	No	No	No	No
5457	Female	82	taruma	Traffic accident	no		yes	public place staff	no			no	6	Hospital-dispatched Physicians	1-3	other	No
5458	Male	49	disease	Cardiovascular	no	Yes	yes	colleague	no			yes	17	Emergency Specialist		Ventricular standstill	No	Yes	Yes	No	No
5459	Male	62	disease	Cerebrovascular	no	No	yes	colleague	no			yes	17	Emergency Specialist		Ventricular standstill	No	Yes	Yes	No	No
5460	Female	45	disease	Other_Disease	no	No	yes	colleague	no			yes	8	Hospital-dispatched Physicians	>6	Ventricular standstill	No	Yes	Yes	No	No
5461	Male	68	disease	Other_Disease	no		yes	other people	no			no	24	Hospital-dispatched Physicians	< 1	Ventricular standstill	No
5462	Male	86	disease	Cardiovascular	no		yes	family member	no			no		Hospital-dispatched Physicians	＞6	other	No
5463	Female	53	disease	tumor	no	Yes	yes	family member	no			yes	\	Hospital-dispatched Physicians	>6	Ventricular standstill	Yes	No	Yes	No	No
5464	Male	82	disease	Cardiovascular	no	Yes	yes	family member	no			yes	17	Hospital-dispatched Physicians	1-3	Ventricular standstill	Yes	No	No	No	No
5465	Male	68	disease	Other_Disease	no	Yes	yes	family member	no			yes	17	Emergency Specialist		Ventricular standstill	No	Yes	Yes	No	No
5466	Female		disease	Other_Disease	no		\					no	21	Emergency Specialist		other	No
5467	Male	60	disease	Cerebrovascular	no	No	yes	other people	yes	OCC	correct	yes	9	Hospital-dispatched Physicians	<1	Ventricular standstill	Yes	No	No	No	No
5468	Male	68	disease	tumor	no		yes	family member	no			no	50	Hospital-dispatched Physicians	< 1	other	No
5469	Male	60	disease	Cardiovascular	no	No	yes	family member	no			yes	13	Emergency Specialist		Ventricular standstill	No	Yes	Yes	No	No
5470	Male	72	disease	Cardiovascular	no	Yes	yes	family member	yes	OCC	incorrect	yes	11	Hospital-dispatched Physicians	<1	Ventricular standstill	Yes	No	No	No	No
5471	Female	80	disease	Cerebrovascular	no	Yes	no					yes	23	Hospital-dispatched Physicians	3-6	Ventricular standstill	No	No	No	No	No
5472	Male	85	disease	Cardiovascular	no	Yes	yes	family member	no			yes	15	Hospital-dispatched Physicians	3-6	Ventricular standstill	No	No	No	No	No
5473	Female	73	disease	Cardiovascular	no	No	yes	family member	no			yes	22	Emergency Specialist		Ventricular standstill	Yes	Yes	Yes	No	No
5474	Male	55	taruma	Traffic accident	no		yes	public place staff	no			no	16	Hospital-dispatched Physicians	＞6	other	No
5475	Male	89	disease	Other_Disease	no	Yes	yes	family member	no			yes	9	Emergency Specialist		Ventricular standstill	No	No	Yes	No	No
5476	Male	69	disease	Other_Disease	no		no					no	15	Emergency Specialist		other	No
5477	Male	40	disease	Other_Disease	no		no					no	18	Emergency Specialist		other	No
5478	Male	94	disease	Other_Disease	no	Yes	no					yes	11	Emergency Specialist		Ventricular standstill	No	Yes	Yes	No	No
5479	Male	79	disease	Other_Disease	no	Yes	yes	family member	yes	OCC	correct	yes	11	Emergency Specialist		Ventricular standstill	No	Yes	Yes	No	No
5480	Male	43	disease	Other_Disease	no	Yes	yes	family member	yes	OCC	correct	yes	8	Emergency Specialist		Ventricular standstill	No	Yes	Yes	No	No
5481	Male	66	disease	Cardiovascular	no		yes	public place staff	no			no	34	Hospital-dispatched Physicians	＞6	other	No
5482	Male	19	disease	Other_Disease	no	No	yes	other people	no			yes	14	Hospital-dispatched Physicians	3-6	other	No	No	Yes	No	No
5483	Male	84	disease	Cardiovascular	no	Yes	yes	family member	no			yes	11	Hospital-dispatched Physicians	3-6	Ventricular standstill	No	No	No	No	No
5484	Female	81	disease	Other_Disease	no		yes	family member	no			no	17	Hospital-dispatched Physicians	1-3	other	No
5485	Male	80	taruma	Other_Taruma	no	No	yes	family member	no			yes	21	Emergency Specialist		PEA	No	No	Yes	No	No
5486	Male	51	disease	Cardiovascular	no	Yes	yes	public place staff	yes	OCC	correct	yes	15	Emergency Specialist		VF/VT	Yes	Yes	Yes	No	No
5487	Female		taruma	Collapse	no		yes	public place staff	no			no	1	Emergency Specialist		other	No
5488	Female		taruma	Traffic accident	no	No	yes	other people	no			yes	11	Emergency Specialist		Ventricular standstill	No	No	No	No	No
5489	Male	51	taruma	Fall injury	no	Yes	yes	family member	no			yes	10	Hospital-dispatched Physicians	3-6	Ventricular standstill	No	No	No	No	No
5490	Male	45	disease	Other_Disease	no		no					no	13	Hospital-dispatched Physicians	3-6	other	No
5491	Male	55	disease	tumor	no		yes	family member	no			no	12	Emergency Specialist		other	No
5492	Female	25	taruma	Fall injury	no		no					no	1	Hospital-dispatched Physicians	＞6	other	No
5493	Female	30	taruma	Traffic accident	no		no					no	13	Emergency Specialist		other	No
5494	Male	49	taruma	Collapse	no		yes	colleague	no			no	10	Hospital-dispatched Physicians	1-3	other	No
5495	Male	54	disease	Cardiovascular	no		yes	family member	no			no	16	Hospital-dispatched Physicians	1-3	other	No
5496	Male	78	disease	Cardiovascular	no	No	yes	public place staff	no			yes	8	Hospital-dispatched Physicians	<1	other	No	No	No	No	No
5497	Male	58	disease	Cardiovascular	no	Yes	yes	family member	no			yes	18	Hospital-dispatched Physicians	1-3	Ventricular standstill	No	No	No	No	No
5498	Male	22	taruma	Traffic accident	no	No	yes	public place staff	no			yes	5	Hospital-dispatched Physicians	<1	Ventricular standstill	No	No	No	No	No
5499	Male	75	disease	Cardiovascular	no	Yes	yes	family member	no			yes	13	Hospital-dispatched Physicians	1-3	other	No	No	No	No	No
5500	Male	51	disease	Cardiovascular	no	No	yes	family member	no			yes	11	Hospital-dispatched Physicians	1-3	Ventricular standstill	No	No	Yes	No	No
5501	Male	69	disease	tumor	no	No	yes	family member	no			yes	10	Hospital-dispatched Physicians	1-3	Ventricular standstill	No	No	No	No	No
5502	Female	91	disease	Cardiovascular	no	Yes	yes	family member	no			yes	27	Hospital-dispatched Physicians	<1	Ventricular standstill	No	No	Yes	No	No
5503	Male	71	disease	Cardiovascular	no		yes	family member	no			no	9	Hospital-dispatched Physicians	1-3	other	No
5504	Male	42	disease	Cardiovascular	no	Yes	yes	colleague	yes	OCC	correct	yes	17	Hospital-dispatched Physicians	<1	Ventricular standstill	No	No	Yes	No	No
5505	Male	69	disease	tumor	no		yes	other people	no			no	12	Hospital-dispatched Physicians	3-6	other	No
5506	Female	45	disease	Other_Disease	no		\					no	19	Hospital-dispatched Physicians	1-3	other	No
5507	Male	94	disease	Cardiovascular	no	Yes	yes	other people	no			yes	38	Hospital-dispatched Physicians	1-3	Ventricular standstill	Yes	No	No	No	No
5508	Male		taruma	Traffic accident	no	Yes	yes	other people	no			yes	22	Emergency Specialist		Ventricular standstill	Yes	No	No	No	No
5509	Male	72	taruma	Traffic accident	no		yes	public place staff	no			no	13	Emergency Specialist		other	No
5510	Male	60	disease	Cardiovascular	no	Yes	yes	family member	yes	OCC	correct	yes	9	Emergency Specialist		Ventricular standstill	Yes	No	Yes	No	No
5511	Male	19	disease	Other_Disease	no	No	yes	other people	no			yes	7	Emergency Specialist		PEA	No	Yes	No	No	No
5512	Male	55	disease	Other_Disease	no	No	yes	family member	yes	OCC	incorrect	yes	10	Emergency Specialist		Ventricular standstill	No	No	Yes	No	No
5513	Male	59	disease	Cardiovascular	Feeble respiration	No	yes	colleague	yes	OCC	correct	yes	13	Emergency Specialist		Ventricular standstill	Yes	No	Yes	No	No
5514	Male	83	disease	Cardiovascular	no		yes	family member	no			no	24	Emergency Specialist		other	No
5515	Female	80	disease	tumor	no		no					no	28	Emergency Specialist		other	No
5516	Female	57	Physical_Chemical	Drowning	no	No	yes	other people	no			yes	24	Emergency Specialist		Ventricular standstill	No	No	No	No	No
5517	Male	65	taruma	Fall injury	no	No	yes	colleague	no			yes	23	Emergency Specialist		Ventricular standstill	No	No	No	No	No
5518	Female	53	disease	Cardiovascular	no	Yes	yes	colleague	yes	CPR	correct	yes	13	Emergency Specialist		Ventricular standstill	No	Yes	Yes	No	No
5519	Female	86	disease	Cardiovascular	no		no					no	8	Emergency Specialist		other	No
5520	Female	63	disease	Cardiovascular	no	No	yes	family member	no			yes	23	Emergency Specialist		Ventricular standstill	No	Yes	Yes	No	No
5521	Female	50	disease	Cerebrovascular	no	Yes	yes	family member	yes	OCC	incorrect	yes	12	Emergency Specialist		PEA	No	No	Yes	No	No
5522	Female	62	disease	Cardiovascular	no	Yes	yes	family member	no			yes	9	Emergency Specialist		VF/VT	No	Yes	Yes	No	No
5523	Male	61	disease	Cardiovascular	no	Yes	yes	family member	yes	OCC	incorrect	yes	8	Emergency Specialist		VF/VT	Yes	Yes	Yes	No	No
5524	Male	83	disease	Cardiovascular	no		yes	family member	yes	OCC	incorrect	no	14	Hospital-dispatched Physicians	3-6	other	No
5525	Male	55	disease	Cardiovascular	no		yes	family member	no			no	10	Hospital-dispatched Physicians	3-6	other	No
5526	Male	33	taruma	Fall injury	no		yes	family member	no			no	11	Hospital-dispatched Physicians	3-6	other	No
5527	Male	82	disease	Cardiovascular	no	No	yes	family member	no			yes	13	Emergency Specialist		Ventricular standstill	Yes	Yes	Yes	No	No
5528	Male	64	disease	Cardiovascular	no	No	yes	family member	no			yes	12	Hospital-dispatched Physicians	1-3	other	No	No	No	No	No
5529	Male	91	disease	Other_Disease	no		yes	family member	yes	CPR	correct	no	18	Hospital-dispatched Physicians	＞6	Ventricular standstill	No
5530	Female		Physical_Chemical	Drowning	no		yes	family member	no			no	14	Hospital-dispatched Physicians	＞6	other	No
5531	Male	53	taruma	Traffic accident	no	Yes	yes	other people	no			yes	35	Hospital-dispatched Physicians	<1	Ventricular standstill	Yes	No	Yes	No	No
5532	Male	92	disease	Other_Disease	no	Yes	yes	family member	yes	CPR	correct	yes	13	Hospital-dispatched Physicians	1-3	Ventricular standstill	No	No	No	No	No
5533	Female	87	disease	Other_Disease	no	No	yes	family member	no			yes	23	Hospital-dispatched Physicians	1-3	PEA	No	No	No	No	No
5534	Male		taruma	Traffic accident	no		yes	public place staff	no			no	13	Hospital-dispatched Physicians	＞6	other	No
5535	Male	44	taruma	Traffic accident	no	No	yes	other people	no			yes	11	Emergency Specialist		other	No	No	Yes	No	No
5536	Female	2	disease	Other_Disease	no		yes	family member	no			no	27	Emergency Specialist		other	No
5537	Female	82	taruma	Fall injury	no		\					no	10	Emergency Specialist		other	No
5538	Male	83	disease	Cardiovascular	Feeble respiration	No	yes	medical	yes	OCC	correct	yes	7	Emergency Specialist		Ventricular standstill	No	No	No	No	No
5539	Male	35	disease	Other_Disease	Feeble respiration	Yes	yes	colleague	yes	OCC	correct	yes	7	Emergency Specialist		VF/VT	Yes	Yes	Yes	Yes	Yes
5540	Male	25	taruma	Fall injury	no		no					no	10	Emergency Specialist		other	No
5541	Male	42	taruma	Other_Taruma	no		\					no	33	Hospital-dispatched Physicians	＞6	other	No
5542	Female	95	disease	Cardiovascular	no		yes	family member	no			no	8	Hospital-dispatched Physicians	1-3	Ventricular standstill	No
5543	Male	77	disease	Other_Disease	no	No	yes	family member	no			yes	20	Hospital-dispatched Physicians	1-3	Ventricular standstill	No	No	No	No	No
5544	Male	63	disease	Cardiovascular	no	Yes	yes	family member	yes	OCC	correct	yes	7	Hospital-dispatched Physicians	1-3	VF/VT	Yes	No	No	No	No
5545	Male	38	taruma	Knife wound	no		\					no	16	Emergency Specialist		other	No
5546	Male	29	disease	Other_Disease	no	No	\					yes	12	Hospital-dispatched Physicians	1-3	PEA	No	No	No	No	No
5547	Female	62	disease	Other_Disease	no	No	yes	family member	no			yes	19	Hospital-dispatched Physicians	1-3	Ventricular standstill	Yes	No	Yes	No	No
5548	Male	45	taruma	Collapse	no	No	yes	colleague	no			yes	18	Hospital-dispatched Physicians	1-3	Ventricular standstill	Yes	No	No	No	No
5549	Female	67	disease	Other_Disease	no	No	no					yes	19	Emergency Specialist		Ventricular standstill	Yes	No	No	No	No
5550	Male	59	disease	Other_Disease	no		no					no	10	Hospital-dispatched Physicians	1-3	other	Yes
5551	Male	69	disease	tumor	no	Yes	yes	colleague	yes	OCC	correct	yes	12	Emergency Specialist		PEA	Yes	Yes	Yes	Yes	No
5552	Female	89	Physical_Chemical	Asphyxia	no	Yes	yes	public place staff	yes	OCC	correct	yes	11	Emergency Specialist		Ventricular standstill	No	Yes	Yes	No	No
5553	Female	70	disease	Other_Disease	no		\					no	16	Hospital-dispatched Physicians	＞6	Ventricular standstill	No
5554	Female	86	disease	Cardiovascular	no		yes	family member	no			no	8	Hospital-dispatched Physicians	＞6	other	No
5555	Female	36	disease	Other_Disease	no	Yes	yes	family member	yes	OCC	incorrect	yes	9	Hospital-dispatched Physicians	1-3	Ventricular standstill	No	No	No	No	No
5556	Female		taruma	Fall injury	no		yes	public place staff	no			no	16	Hospital-dispatched Physicians	1-3	other	No
5557	Female		taruma	Fall injury	no		\					no	7	Hospital-dispatched Physicians	1-3	other	No
5558	Female	65	disease	Cardiovascular	no	Yes	yes	family member	yes	OCC	incorrect	yes	13	Hospital-dispatched Physicians	1-3	Ventricular standstill	No	No	No	No	No
5559	Male	87	disease	Cardiovascular	Feeble respiration	Yes	yes	family member	yes	OCC	incorrect	yes	7	Hospital-dispatched Physicians	1-3	Ventricular standstill	No	No	No	No	No
5560	Female	35	taruma	Traffic accident	no	No	yes	family member	no			yes	21	Emergency Specialist		Ventricular standstill	No	Yes	No	No	No
5561	Male	45	disease	Other_Disease	no	Yes	yes	colleague	no			yes	3	Hospital-dispatched Physicians	1-3	Ventricular standstill	No	No	No	No	No
5562	Male	63	disease	Cardiovascular	no	No	yes	family member	yes	OCC	correct	yes	19	Hospital-dispatched Physicians	1-3	Ventricular standstill	Yes	No	No	No	No
5563	Female	55	taruma	Traffic accident	no	No	yes	public place staff	no			yes	9	Hospital-dispatched Physicians	>6	Ventricular standstill	No	Yes	No	Yes	No
5564	Male	79	Physical_Chemical	Asphyxia	no	No	yes	family member	yes	CPR	incorrect	yes	10	Hospital-dispatched Physicians	1-3	Ventricular standstill	No	No	No	No	No
5565	Male		disease	Other_Disease	no		yes	public place staff	no			no	11	Hospital-dispatched Physicians	1-3	other	Yes
5566	Female	85	disease	Cardiovascular	no		yes	family member	yes	OCC	correct	no	8	Hospital-dispatched Physicians	3-6	Ventricular standstill	No
5567	Male	63	taruma	Traffic accident	no	No	yes	colleague	no			yes	13	Emergency Specialist		Ventricular standstill	No	No	No	No	No
5568	Male	33	Physical_Chemical	Suicide	no		no					no	12	Emergency Specialist		other	No
5569	Male	30	taruma	Fall injury	no		yes	family member	no			no	13	Hospital-dispatched Physicians	＞6	Ventricular standstill	No
5570	Male	49	disease	Cardiovascular	no	Yes	yes	family member	yes	OCC	correct	yes	10	Hospital-dispatched Physicians	1-3	Ventricular standstill	No	No	Yes	No	No
5571	Female	47	taruma	Fall injury	no		yes	public place staff	no			no	7	Hospital-dispatched Physicians	< 1	other	No
5572	Male	71	disease	Other_Disease	no		yes	family member	no			no	18	Hospital-dispatched Physicians	1-3	other	No
5573	Male	23	disease	Other_Disease	no		yes	public place staff	no			no	6	Hospital-dispatched Physicians	< 1	other	No
5574	Male	28	disease	Cardiovascular	no	Yes	yes	other people	yes	OCC	incorrect	yes	5	Hospital-dispatched Physicians	<1	VF/VT	No	No	Yes	No	No
5575	Female	72	disease	Cardiovascular	no	No	yes	family member	no			yes	25	Hospital-dispatched Physicians	1-3	Ventricular standstill	No	No	No	No	No
5576	Female	92	disease	Cerebrovascular	no	Yes	yes	family member	yes	OCC	correct	yes	8	Hospital-dispatched Physicians	<1	Ventricular standstill	No	No	No	No	No
5577	Female	75	disease	Cerebrovascular	no		yes	family member	no			no	13	Emergency Specialist		other	No
5578	Female	85	disease	Cardiovascular	no	Yes	yes	family member	yes	OCC	correct	yes	11	Hospital-dispatched Physicians	>6	Ventricular standstill	Yes	No	No	No	No
5579	Male	50	disease	tumor	no		yes	family member	no			no	14	Hospital-dispatched Physicians	< 1	other	No
5580	Female	21	taruma	Fall injury	no		yes	family member	yes	OCC	correct	no	8	Hospital-dispatched Physicians	< 1	other	No
5581	Male	50	disease	Cardiovascular	no	Yes	yes	colleague	no			yes	9	Hospital-dispatched Physicians	1-3	Ventricular standstill	Yes	No	No	No	No
5582	Female	79	disease	Other_Disease	no	No	yes	other people	no			yes	9	Hospital-dispatched Physicians	<1	Ventricular standstill	Yes	No	No	No	No
5583	Male	77	disease	Other_Disease	no		no					no	5	Hospital-dispatched Physicians	1-3	other	No
5584	Male	74	disease	Respiratory system	no	Yes	yes	family member	no			yes	4	Hospital-dispatched Physicians	3-6	Ventricular standstill	No	No	No	No	No
5585	Male	68	disease	Cardiovascular	no	Yes	yes	other people	yes	CPR	correct	yes	15	Hospital-dispatched Physicians	>6	PEA	Yes	Yes	Yes	No	No
5586	Female	55	disease	Other_Disease	no	Yes	yes	family member	yes	OCC	incorrect	yes	21	Hospital-dispatched Physicians	<1	Ventricular standstill	Yes	No	No	No	No
5587	Male	4	disease	Other_Disease	no	No	yes	family member	no			yes	16	Hospital-dispatched Physicians	>6	Ventricular standstill	Yes	No	No	No	No
5588	Male	59	disease	Cardiovascular	no	Yes	yes	colleague	yes	CPR+AED	correct	yes	24	Hospital-dispatched Physicians	>6	Ventricular standstill	Yes	No	No	No	No
5589	Female	57	disease	Cardiovascular	no		yes	family member	no			no	7	Hospital-dispatched Physicians	1-3	other	No
5590	Male	51	disease	Other_Disease	no	Yes	yes	family member	yes	OCC	incorrect	yes	15	Hospital-dispatched Physicians	1-3	Ventricular standstill	No	No	No	No	No
5591	Male	28	disease	Other_Disease	no		no					no	14	Hospital-dispatched Physicians	1-3	other	No
5592	Male	57	disease	Cerebrovascular	no	Yes	yes	family member	yes	CPR+AED	correct	yes	24	Hospital-dispatched Physicians	1-3	Ventricular standstill	Yes	No	No	No	No
5593	Female		taruma	Traffic accident	no		\					no	24	Hospital-dispatched Physicians	1-3	other	No
5594	Female	70	disease	Cardiovascular	no	Yes	yes	family member	yes	OCC	correct	yes	10	Hospital-dispatched Physicians	1-3	Ventricular standstill	No	No	No	No	No
5595	Female	3	taruma	Fall injury	no	Yes	yes	family member	yes	OCC	incorrect	yes	30	Hospital-dispatched Physicians	<1	Ventricular standstill	Yes	No	No	No	No
5596	Male	80	disease	Cardiovascular	no		yes	family member	no			no	1	Hospital-dispatched Physicians	3-6	other	No
5597	Female	9	disease	Other_Disease	no		yes	family member	no			no	21	Hospital-dispatched Physicians	1-3	other	Yes
5598	Male		taruma	Traffic accident	no	No	yes	public place staff	no			yes	9	Hospital-dispatched Physicians	1-3	Ventricular standstill	No	No	Yes	No	No
5599	Female		taruma	Fall injury	no		yes	public place staff	no			no	12	Emergency Specialist		other	No
5600	Female	54	disease	Cardiovascular	no		yes	family member	no			no	9	Hospital-dispatched Physicians	＞6	other	No
5601	Male	54	disease	Other_Disease	no		yes	family member	no			no	17	Emergency Specialist		other	No
5602	Female	88	disease	Cardiovascular	no	No	yes	public place staff	no			yes	16	Emergency Specialist		Ventricular standstill	No	Yes	Yes	No	No
5603	Male	79	disease	Cardiovascular	no	No	yes	family member	no			yes	3	Emergency Specialist		Ventricular standstill	Yes	No	No	Yes	No
5604	Female	73	disease	Cardiovascular	no		yes	family member	yes	OCC	incorrect	no	12	Hospital-dispatched Physicians	1-3	other	No
5605	Female	68	disease	Other_Disease	no		yes	family member	no			no	13	Hospital-dispatched Physicians	1-3	other	No
5606	Female	75	disease	Other_Disease	no	No	yes	colleague	no			yes	14	Emergency Specialist		Ventricular standstill	No	No	No	No	No
5607	Male	33	taruma	Fall injury	no	No	yes	colleague	no			yes	18	Emergency Specialist		Ventricular standstill	No	No	No	No	No
5608	Male	80	disease	Cardiovascular	no		yes	family member	no			no	10	Hospital-dispatched Physicians	＞6	other	No
5609	Male	59	Physical_Chemical	Asphyxia	no	No	yes	family member	no			yes	26	Hospital-dispatched Physicians	>6	Ventricular standstill	No	No	No	No	No
5610	Female	64	Physical_Chemical	Poisoning	no	Yes	yes	family member	yes	OCC	correct	yes	6	Hospital-dispatched Physicians	>6	Ventricular standstill	Yes	Yes	Yes	No	No
5611	Female	82	disease	Other_Disease	no		no					no	11	\		other	No
5612	Male	46	disease	Cardiovascular	no	Yes	yes	colleague	no			yes	11	Hospital-dispatched Physicians	>6	Ventricular standstill	Yes	No	Yes	No	No
5613	Male		taruma	Fall injury	no		yes	public place staff	no			no	7	\		other	No
5614	Male	30	taruma	Traffic accident	no		no					no	6	Hospital-dispatched Physicians	1-3	other	No
5615	Male	76	disease	Other_Disease	no		yes	public place staff	no			no	18	Emergency Specialist		other	No
5616	Male	94	disease	Other_Disease	no		no					no	7	Emergency Specialist		other	No
5617	Male	34	disease	Other_Disease	no		no					no	13	Hospital-dispatched Physicians	1-3	other	No
5618	Female	60	disease	tumor	no	Yes	yes	family member	yes	OCC	correct	yes	13	Emergency Specialist		Ventricular standstill	No	Yes	Yes	No	No
5619	Male	80	disease	Other_Disease	no		yes	family member	no			no	10	Emergency Specialist		Ventricular standstill	No
5620	Male	60	disease	Cerebrovascular	no		yes	public place staff	yes	OCC	correct	no	7	Hospital-dispatched Physicians	1-3	other	No
5621	Male	63	disease	Cardiovascular	no	No	yes	public place staff	no			yes	10	Hospital-dispatched Physicians	1-3	Ventricular standstill	Yes	Yes	No	Yes	No
5622	Male	32	taruma	Fall injury	no	Yes	yes	colleague	no			yes	19	Hospital-dispatched Physicians	1-3	Ventricular standstill	No	No	Yes	No	No
5623	Male	74	disease	Other_Disease	no	No	no					yes	15	Hospital-dispatched Physicians	<1	Ventricular standstill	No	No	No	No	No
5624	Female	64	disease	Cardiovascular	no		yes	family member	no			no	16	Hospital-dispatched Physicians	＞6	other	No
5625	Male	79	disease	Other_Disease	no		yes	family member	no			no	20	Hospital-dispatched Physicians	1-3	other	No
5626	Female	62	disease	Cardiovascular	no	Yes	yes	family member	yes	CPR	correct	yes	15	Hospital-dispatched Physicians	1-3	Ventricular standstill	No	No	No	No	No
5627	Female	84	disease	Cardiovascular	no		yes	family member	no			no	44	Emergency Specialist		other	No
5628	Male	60	disease	Cardiovascular	no	No	yes	other people	no			yes	13	Hospital-dispatched Physicians	1-3	Ventricular standstill	Yes	Yes	No	Yes	No
5629	Male	52	disease	Other_Disease	no		yes	colleague	no			no	20	Hospital-dispatched Physicians	1-3	other	No
5630	Male	75	disease	Cardiovascular	no		yes	family member	no			no	15	Hospital-dispatched Physicians	＞6	Ventricular standstill	No
5631	Male	6	disease	Other_Disease	Feeble respiration	Yes	yes	public place staff	yes	OCC	correct	yes	10	Hospital-dispatched Physicians	<1	Ventricular standstill	No	No	No	No	No
5632	Male	30	taruma	Traffic accident	no		yes	family member	no			no	38	Hospital-dispatched Physicians	＞6	other	No
5633	Male	46	taruma	Other_Taruma	no	Yes	yes	colleague	yes	OCC	incorrect	yes	3	Emergency Specialist		Ventricular standstill	No	Yes	Yes	No	No
5634	Male	88	disease	Cardiovascular	no	Yes	yes	family member	yes	OCC	correct	yes	9	Hospital-dispatched Physicians	>6	Ventricular standstill	No	No	Yes	Yes	No
5635	Male	46	disease	Other_Disease	no	Yes	yes	colleague	no			yes	22	Hospital-dispatched Physicians	>6	Ventricular standstill	No	No	No	No	No
5636	Female	80	disease	Other_Disease	no		yes	family member	no			no	7	Emergency Specialist		other	Yes
5637	Female	82	disease	Cardiovascular	no	No	yes	family member	no			yes	23	Emergency Specialist		VF/VT	Yes	Yes	No	Yes	Yes
5638	Male	59	disease	Cardiovascular	no	Yes	yes	family member	no			yes	12	Emergency Specialist		other	No	No	No	No	No
5639	Female	50	disease	Other_Disease	no		no					no	30	Hospital-dispatched Physicians		other	No
5640	Female	45	disease	Other_Disease	no		no					no	15	Emergency Specialist		other	No
5641	Female		taruma	Fall injury	no		no					no	30	Emergency Specialist		Ventricular standstill	No
5642	Female	93	taruma	Fall injury	Feeble respiration	No	yes	family member	no			yes	9	Hospital-dispatched Physicians	1-3	Ventricular standstill	No	No	No	No	No
5643	Male	35	taruma	Knife wound	no	Yes	yes	family member	no			yes	14	Hospital-dispatched Physicians	1-3	Ventricular standstill	No	No	No	No	No
5644	Female	45	taruma	Knife wound	no		no					no	13	Emergency Specialist		Ventricular standstill	No
5645	Male	51	disease	Other_Disease	no	No	yes	colleague	no			yes	18	Hospital-dispatched Physicians	1-3	Ventricular standstill	No	No	No	No	No
5646	Male		taruma	Fall injury	no		yes	other people	no			no	12	Hospital-dispatched Physicians	＞6	Ventricular standstill	No
5647	Female	82	disease	Other_Disease	no		no					no	4	Hospital-dispatched Physicians	3-6	other	No
5648	Male	41	disease	Other_Disease	no		no					no	14	\		other	No
5649	Male	28	disease	Other_Disease	no		yes	family member	no			no	12	Hospital-dispatched Physicians	1-3	Ventricular standstill	No
5650	Female	18	disease	Other_Disease	no		no					no	26	Hospital-dispatched Physicians	＞6	other	No
5651	Female	67	disease	Other_Disease	no		yes	family member	no			no	19	Emergency Specialist		Ventricular standstill	No
5652	Female	86	disease	Cardiovascular	no	No	yes	family member	no			yes	18	Hospital-dispatched Physicians	<1	Ventricular standstill	No	No	No	No	No
5653	Male	90	disease	Other_Disease	no		no					no	16	Hospital-dispatched Physicians	3-6	other	No
5654	Male	31	disease	Other_Disease	no		no					no	26	Hospital-dispatched Physicians		other	No
5655	Male	45	disease	Other_Disease	no	No	yes	family member	no			yes	8	Hospital-dispatched Physicians	1-3	Ventricular standstill	No	No	No	No	No
5656	Female	99	taruma	Fall injury	no		no					no	16	Emergency Specialist		other	No
5657	Female	80	disease	Cardiovascular	no	No	yes	family member	no			yes	13	Hospital-dispatched Physicians	>6	Ventricular standstill	No	No	No	No	No
5658	Male	82	disease	Other_Disease	no	Yes	yes	family member	yes	OCC	incorrect	yes	12	Hospital-dispatched Physicians	1-3	Ventricular standstill	No	No	No	No	No
5659	Female	82	disease	Cardiovascular	no	No	yes	family member	no			yes	15	Emergency Specialist		Ventricular standstill	No	Yes	Yes	No	No
5660	Male	40	disease	Other_Disease	no	Yes	yes	other people	yes	OCC	correct	yes	10	Hospital-dispatched Physicians	1-3	Ventricular standstill	No	No	No	No	No
5661	Female	69	disease	Cardiovascular	no	Yes	yes	family member	yes	OCC	correct	yes	8	Hospital-dispatched Physicians	1-3	Ventricular standstill	No	No	No	No	No
5662	Male	65	disease	Cardiovascular	no	Yes	yes	family member	yes	OCC	correct	yes	9	Hospital-dispatched Physicians	>6	Ventricular standstill	No	No	No	No	No
5663	Male	41	taruma	Fall injury	no	No	yes	colleague	no			yes	12	Emergency Specialist		Ventricular standstill	No	No	No	No	No
5664	Male	16	disease	Other_Disease	no	Yes	yes	family member	yes	CPR	incorrect	yes	18	Hospital-dispatched Physicians	1-3	Ventricular standstill	Yes	Yes	Yes	No	No
5665	Female	63	disease	Cardiovascular	Feeble respiration	No	yes	other people	yes	OCC	correct	yes	14	Emergency Specialist		VF/VT	No	Yes	No	Yes	No
5666	Male	95	disease	Other_Disease	no		yes	family member	yes	OCC	correct	no	15	Hospital-dispatched Physicians		other	No
5667	Male	82	disease	Other_Disease	no		no					no	22	\		other	No
5668	Male	5	disease	Other_Disease	no	No	no					yes	14	Emergency Specialist		other	No	No	No	No	No
5669	Male	76	disease	Cardiovascular	no	Yes	yes	family member	no			yes	19	Hospital-dispatched Physicians	1-3	Ventricular standstill	No	No	No	No	No
5670	Female	85	disease	Cardiovascular	no		yes	family member	yes	OCC	incorrect	no		Hospital-dispatched Physicians	3-6	other	No
5671	\	70	taruma	Traffic accident	no	No	yes	other people	no			yes	17	Hospital-dispatched Physicians	3-6	PEA	No	No	No	No	No
5672	Male	51	disease	Cardiovascular	Feeble respiration	No	yes	other people	no			yes	6	Hospital-dispatched Physicians	3-6	Ventricular standstill	No	No	No	No	No
5673	Male	47	disease	Cardiovascular	no	No	yes	colleague	no			yes	17	Emergency Specialist		Ventricular standstill	No	Yes	Yes	No	No
5674	Male	79	disease	tumor	no		no					no	41	Emergency Specialist		other	No
5675	Male	62	disease	Other_Disease	no		yes	family member	yes	OCC	correct	no	5	Hospital-dispatched Physicians	< 1	Ventricular standstill	No
5676	Female	46	disease	Other_Disease	no		yes	other people	no			no	12	Hospital-dispatched Physicians	< 1	other	No
5677	Female	53	taruma	Fall injury	no		yes	family member	no			no	8	Hospital-dispatched Physicians	3-6	Ventricular standstill	Yes
5678	Female	70	disease	Cardiovascular	no	No	yes	colleague	no			yes	10	Hospital-dispatched Physicians	<1	VF/VT	Yes	No	Yes	No	No
5679	Female	65	disease	tumor	no		yes	family member	yes	OCC	incorrect	no	1	Emergency Specialist		Ventricular standstill	No
5680	Male	49	disease	Cardiovascular	no	Yes	yes	public place staff	yes	CPR	correct	yes	7	Hospital-dispatched Physicians	>6	other	No	No	No	No	No
5681	Male	61	disease	Cardiovascular	no		yes	family member	yes	OCC	incorrect	no	35	Hospital-dispatched Physicians	< 1	Ventricular standstill	No
5682	Female	60	taruma	Traffic accident	no	No	no					yes	10	Emergency Specialist		Ventricular standstill	No	No	No	No	No
5683	Male	20	disease	Other_Disease	no	No	yes	colleague	no			yes	6	Hospital-dispatched Physicians	1-3	Ventricular standstill	No	Yes	No	No	No
5684	Male	60	disease	tumor	no		yes	family member	yes	OCC	correct	no	7	Hospital-dispatched Physicians	1-3	Ventricular standstill	No
5685	Male	38	disease	Other_Disease	no	Yes	no					yes	7	Emergency Specialist		other	No	No	No	No	No
5686	Male	69	disease	Other_Disease	no		no					no	10	\		other	No
5687	Male	41	disease	Cardiovascular	no	No	yes	family member	no			yes	13	Hospital-dispatched Physicians	1-3	Ventricular standstill	No	No	No	No	No
5688	Male	39	disease	Other_Disease	no		yes	family member	yes	OCC	correct	no	11	Hospital-dispatched Physicians	3-6	Ventricular standstill	No
5689	Male	75	disease	Cardiovascular	no	Yes	yes	family member	no			yes	24	Hospital-dispatched Physicians	1-3	Ventricular standstill	No	No	Yes	No	No
5690	Female	68	disease	Cardiovascular	no	Yes	yes	family member	yes	OCC	correct	yes	11	Hospital-dispatched Physicians	<1	other	No	No	Yes	No	No
5691	Female	65	disease	Other_Disease	no	No	yes	family member	no			yes	30	Hospital-dispatched Physicians	1-3	Ventricular standstill	No	No	No	No	No
5692	Female	99	disease	Other_Disease	no		yes	family member	no			no	6	Emergency Specialist		Ventricular standstill	No
5693	\	70	disease	Other_Disease	no	Yes	yes	family member	no			yes	7	Emergency Specialist		Ventricular standstill	No	No	No	No	No
5694	Male	30	disease	Cardiovascular	no	Yes	yes	family member	no			yes	12	Hospital-dispatched Physicians	>6	Ventricular standstill	No	No	Yes	No	No
5695	Female	40	taruma	Traffic accident	no		yes	family member	no			no	28	Emergency Specialist		other	No
5696	Male	62	disease	Other_Disease	Feeble respiration	No	yes	medical	yes	OCC	correct	yes	14	Hospital-dispatched Physicians	1-3	PEA	No	No	No	No	No
5697	Male	70	disease	Other_Disease	no		yes	family member	no			no	9	Hospital-dispatched Physicians	3-6	Ventricular standstill	No
5698	Male	45	disease	Cardiovascular	no	No	yes	family member	yes	OCC	incorrect	yes	17	Emergency Specialist		Ventricular standstill	No	Yes	Yes	No	No
5699	Female	65	taruma	Fall injury	no		yes	public place staff	no			no	5	Emergency Specialist		Ventricular standstill	No
5700	Male	75	disease	Cardiovascular	no		yes	family member	no			no	15	Hospital-dispatched Physicians	＞6	Ventricular standstill	No
5701	Female	81	disease	Other_Disease	no		yes	family member	no			no	19	Emergency Specialist		other	No
5702	Female	65	disease	Cerebrovascular	no	No	yes	family member	no			yes	24	Hospital-dispatched Physicians	<1	Ventricular standstill	No	No	No	No	No
5703	Male	91	disease	Other_Disease	no		no					no	16	Hospital-dispatched Physicians		other	No
5704	Male	38	Physical_Chemical	Poisoning	no		no					no	18	Hospital-dispatched Physicians	3-6	other	No
5705	Male	62	disease	tumor	no		yes	family member	no			no	19	\		other	No
5706	Male	55	disease	Other_Disease	no		no					no	30	Hospital-dispatched Physicians	< 1	other	No
5707	Male	70	disease	Other_Disease	no	No	yes	family member	no			yes	13	Hospital-dispatched Physicians	<1	Ventricular standstill	No	No	No	No	No
5708	Female	90	disease	Cardiovascular	no		yes	family member	no			no	29	Emergency Specialist		Ventricular standstill	No
5709	Male	75	disease	Other_Disease	no		yes	other people	no			no	20	Hospital-dispatched Physicians	＞6	Ventricular standstill	No
5710	Male	38	disease	Other_Disease	no		no					no	6	Hospital-dispatched Physicians	< 1	other	No
5711	Male	34	disease	Other_Disease	no		no					no	6	Hospital-dispatched Physicians	1-3	other	No
5712	Female	94	disease	Cardiovascular	no		yes	medical	yes	OCC	correct	no	10	\		other	No
5713	Male		taruma	Other_Taruma	no		yes	colleague	no			no	8	Emergency Specialist		other	No
5714	Male	40	disease	Other_Disease	no	Yes	yes	family member	no			yes	19	Hospital-dispatched Physicians	1-3	Ventricular standstill	No	No	Yes	No	No
5715	Male	81	disease	Cardiovascular	no		yes	family member	no			no	26	Emergency Specialist		other	No
5716	Male	52	disease	Other_Disease	no	No	yes	colleague	no			yes	15	Emergency Specialist		other	No	No	No	No	No
5717	Male	92	disease	Cardiovascular	no		yes	family member	yes	OCC	correct	no	16	Hospital-dispatched Physicians		other	No
5718	Male	50	disease	Cardiovascular	no		yes	medical	yes	OCC	correct	no	9	Emergency Specialist		other	No
5719	Female	50	taruma	Traffic accident	no	No	yes	other people	no			yes	15	Hospital-dispatched Physicians	<1	Ventricular standstill	No	No	No	No	No
5720	Male	59	disease	Cardiovascular	no	No	yes	public place staff	yes	OCC	correct	yes	9	Hospital-dispatched Physicians	3-6	Ventricular standstill	No	No	No	No	No
5721	Male	90	disease	Other_Disease	no		no					no	6	Hospital-dispatched Physicians	3-6	other	No
5722	Female	78	disease	Other_Disease	no	Yes	yes	family member	yes	OCC	correct	yes	9	Emergency Specialist		Ventricular standstill	No	No	Yes	Yes	No
5723	Male	85	disease	Cardiovascular	no	No	yes	family member	no			yes	11	Hospital-dispatched Physicians	1-3	Ventricular standstill	No	No	No	No	No
5724	Male	45	taruma	Fall injury	no		no					no	7	Hospital-dispatched Physicians	＞6	other	No
5725	Female	85	taruma	Traffic accident	no	Yes	yes	family member	yes	OCC	incorrect	yes	17	Hospital-dispatched Physicians	<1	Ventricular standstill	No	No	No	No	No
5726	Female	83	disease	Cardiovascular	no	No	yes	family member	no			yes	19	Hospital-dispatched Physicians	3-6	Ventricular standstill	No	No	No	No	No
5727	Male	89	disease	Other_Disease	no	No	yes	other people	yes	OCC	correct	yes	9	Emergency Specialist		Ventricular standstill	No	No	No	No	No
5728	Male	65	disease	tumor	no		yes	family member	no			no	11	\		other	No
5729	Male	63	disease	tumor	no	No	yes	family member	no			yes	16	Hospital-dispatched Physicians	<1	Ventricular standstill	No	No	Yes	No	No
5730	Male	55	disease	Other_Disease	no		no					no	13	\		other	No
5731	Male	81	disease	Cardiovascular	no	Yes	yes	family member	yes	OCC	incorrect	yes	16	Hospital-dispatched Physicians	>6	Ventricular standstill	No	No	Yes	No	No
5732	Male	70	disease	Other_Disease	no		no					no	12	\		other	No
5733	Female	34	taruma	Fall injury	no		yes	public place staff	no			no	9	Emergency Specialist		Ventricular standstill	No
5734	Male	67	disease	tumor	no		yes	family member	no			no	29	Emergency Specialist		other	No
5735	Female	80	disease	Other_Disease	no	Yes	yes	family member	no			yes	10	Hospital-dispatched Physicians	1-3	other	No	No	No	No	No
5736	Male	95	taruma	Other_Taruma	no		yes	other people	no			no	8	Emergency Specialist		other	No
5737	Male	32	disease	Cardiovascular	no	Yes	yes	family member	yes	OCC	correct	yes	18	Hospital-dispatched Physicians	1-3	Ventricular standstill	No	No	No	No	No
5738	Male	55	disease	Cardiovascular	no	No	yes	family member	no			yes	4	Hospital-dispatched Physicians	<1	Ventricular standstill	No	No	No	No	No
5739	Female	90	disease	Cardiovascular	no		yes	family member	no			no	32	Hospital-dispatched Physicians	＞6	other	No
5740	Female	94	disease	Cardiovascular	no		yes	family member	yes	OCC	incorrect	no	7	Emergency Specialist		other	No
5741	Male	43	disease	Cardiovascular	no	Yes	yes	family member	no			yes	8	Emergency Specialist		Ventricular standstill	No	Yes	Yes	No	No
5742	Male	63	disease	Other_Disease	no		yes	other people	no			no	27	\		other	No
5743	Male	30	disease	Other_Disease	no		no					no	7	Hospital-dispatched Physicians	< 1	other	No
5744	Male	58	disease	Other_Disease	no		yes	family member	no			no	14	Emergency Specialist		other	No
5745	Female	67	taruma	Fall injury	no		no					no	34	\		other	No
5746	Male		disease	Other_Disease	Feeble respiration	No	yes	public place staff	yes	OCC	correct	yes	13	Hospital-dispatched Physicians	3-6	VF/VT	No	No	No	No	No
5747	Male	30	disease	Other_Disease	no		no					no	30	Hospital-dispatched Physicians		other	Yes
5748	Male	62	disease	Cardiovascular	Feeble respiration	No	yes	medical	yes	OCC	correct	yes	22	Hospital-dispatched Physicians	<1	other	No	No	No	No	No
5749	Male	80	disease	Other_Disease	no		no					no	14	\		other	No
5750	Female	67	taruma	Other_Taruma	no	No	no					yes	8	Hospital-dispatched Physicians	>6	PEA	No	No	No	No	No
5751	Male	86	disease	Cardiovascular	no	No	yes	colleague	no			yes	21	Emergency Specialist		Ventricular standstill	No	Yes	Yes	No	No
5752	Female	90	disease	Other_Disease	no	Yes	yes	family member	yes	OCC	correct	yes	18	Hospital-dispatched Physicians	>6	Ventricular standstill	No	No	No	No	No
5753	Female	71	disease	Other_Disease	no	Yes	yes	family member	no			yes	9	Hospital-dispatched Physicians	<1	Ventricular standstill	No	No	No	No	No
5754	Male	59	disease	Cardiovascular	no		yes	family member	no			no	12	Hospital-dispatched Physicians	1-3	Ventricular standstill	No
5755	Male	55	disease	tumor	no	No	yes	family member	no			yes	13	Hospital-dispatched Physicians	1-3	PEA	No	No	No	No	No
5756	Female	82	disease	Other_Disease	no		no					no	14	\		other	No
5757	Male	60	disease	Cardiovascular	no	No	yes	public place staff	yes	CPR	correct	yes	10	Hospital-dispatched Physicians	3-6	other	No	Yes	No	No	No
5758	Male	52	disease	Other_Disease	no	Yes	yes	family member	yes	OCC	correct	yes	13	Hospital-dispatched Physicians	1-3	Ventricular standstill	No	No	No	No	No
5759	Female	69	disease	Cardiovascular	no	No	yes	family member	no			yes	18	Hospital-dispatched Physicians	>6	Ventricular standstill	No	No	Yes	No	No
5760	Male	86	disease	Respiratory system	no		yes	family member	no			no	8	Hospital-dispatched Physicians	＞6	other	No
5761	Female	85	disease	Other_Disease	no		no					no	6	\		other	No
5762	Female	80	disease	Cardiovascular	no	No	yes	colleague	no			yes	15	Hospital-dispatched Physicians	1-3	Ventricular standstill	No	No	Yes	No	No
5763	Female	70	disease	Other_Disease	no		yes	family member	yes	OCC	correct	no	6	Hospital-dispatched Physicians	3-6	Ventricular standstill	No
5764	Male	94	disease	Other_Disease	no	No	yes	medical	no			yes	11	Hospital-dispatched Physicians	<1	other	No	No	No	No	No
5765	Female	74	disease	Other_Disease	no	Yes	yes	family member	no			yes	14	Hospital-dispatched Physicians	1-3	Ventricular standstill	No	No	No	No	No
5766	Male	50	disease	Cardiovascular	no	No	yes	family member	no			yes	7	Hospital-dispatched Physicians	3-6	Ventricular standstill	No	No	Yes	No	No
5767	Female	60	disease	Other_Disease	no	Yes	yes	family member	no			yes	18	Hospital-dispatched Physicians	>6	Ventricular standstill	No	No	No	No	No
5768	Male	22	disease	Other_Disease	Feeble respiration		yes	colleague	yes	CPR	correct	no	7	Emergency Specialist		other	No
5769	Male	68	disease	Cardiovascular	no		yes	family member	no			no	20	Hospital-dispatched Physicians	< 1	other	No
5770	Male	76	disease	Other_Disease	no	Yes	yes	public place staff	no			yes	15	Hospital-dispatched Physicians	1-3	Ventricular standstill	No	No	No	No	No
5771	Male	26	disease	Other_Disease	no		yes	colleague	no			no	20	Emergency Specialist		other	No
5772	Female	50	disease	Cardiovascular	no	Yes	yes	family member	yes	OCC	correct	yes	13	Emergency Specialist		Ventricular standstill	No	No	Yes	No	No
5773	Male	89	disease	Cerebrovascular	no		no					no	12	Hospital-dispatched Physicians	< 1	other	No
5774	Male	59	disease	Other_Disease	no		no					no	24	\		other	No
5775	Male	82	disease	Cardiovascular	no	No	yes	family member	no			yes	17	Hospital-dispatched Physicians	>6	other	No	Yes	No	No	No
5776	Male	84	disease	Cardiovascular	no		yes	family member	no			no	5	Hospital-dispatched Physicians	< 1	Ventricular standstill	No
5777	Female	45	disease	Other_Disease	no		no					no	7	Hospital-dispatched Physicians		Ventricular standstill	No
5778	Male	35	disease	Other_Disease	no		no					no	22	Hospital-dispatched Physicians	3-6	other	Yes
5779	Male	44	disease	tumor	Feeble respiration	No	yes	family member	no			yes	16	Hospital-dispatched Physicians	<1	Ventricular standstill	No	No	No	No	No
5780	Male	39	disease	Other_Disease	no		no					no	25	Hospital-dispatched Physicians	1-3	Ventricular standstill	No
5781	Female	64	disease	Other_Disease	no		no					no	19	\		other	No
5782	Male	74	disease	Other_Disease	no	Yes	yes	family member	yes	OCC	correct	yes	16	Hospital-dispatched Physicians	<1	Ventricular standstill	No	No	No	No	No
5783	Female	83	disease	Other_Disease	no		yes	family member	no			no	12	Hospital-dispatched Physicians	< 1	Ventricular standstill	No
5784	Male	5	taruma	Fall injury	no	No	no					yes	4	Emergency Specialist		Ventricular standstill	No	No	No	No	No
5785	Female		disease	tumor	no	Yes	yes	family member	yes	CPR	correct	yes	12	Emergency Specialist		Ventricular standstill	No	No	No	No	No
5786	Female	45	disease	Other_Disease	no	No	yes	colleague	no			yes	12	Hospital-dispatched Physicians	>6	Ventricular standstill	No	No	No	No	No
5787	Male	51	taruma	Traffic accident	Feeble respiration	Yes	yes	medical	yes	OCC	correct	yes	11	Hospital-dispatched Physicians	1-3	other	No	No	No	No	No
5788	Female	74	disease	Other_Disease	no	No	yes	family member	yes	OCC	correct	yes	15	Emergency Specialist		Ventricular standstill	No	Yes	Yes	No	No
5789	Female	69	disease	Other_Disease	no		no					no	15	Hospital-dispatched Physicians	3-6	other	No
5790	Male	82	disease	Other_Disease	Feeble respiration	yes	yes	family member	no			yes	10	Hospital-dispatched Physicians	1-3	VF/VT	No	No	No	Yes	No
5791	Male	80	disease	Cardiovascular	no	No	yes	family member	no			yes	9	Hospital-dispatched Physicians	<1	Ventricular standstill	No	No	No	No	No
5792	Female		disease	Other_Disease	no		no					no	11	\		other	No
5793	Female	85	disease	Cardiovascular	no	Yes	yes	family member	no			yes	10	Hospital-dispatched Physicians	>6	Ventricular standstill	No	No	Yes	No	No
5794	Male	46	disease	Cardiovascular	no	Yes	yes	family member	no			yes	21	Emergency Specialist		Ventricular standstill	No	Yes	Yes	No	No
5795	Male		taruma	Traffic accident	no	No	yes	public place staff	no			yes	22	Hospital-dispatched Physicians	>6	Ventricular standstill	No	Yes	Yes	Yes	No
5796	Male	76	disease	Other_Disease	no		no					no	27	\		other	No
5797	Female	65	disease	Cardiovascular	no		yes	family member	yes	OCC	correct	no	12	Hospital-dispatched Physicians	＞6	Ventricular standstill	No
5798	Male	24	disease	Other_Disease	no		no					no	11	Emergency Specialist		Ventricular standstill	No
5799	Male	58	disease	Cardiovascular	no	Yes	yes	family member	yes	OCC	correct	yes	19	Hospital-dispatched Physicians	>6	Ventricular standstill	No	No	Yes	No	No
5800	Female	68	disease	Cardiovascular	no	No	yes	family member	no			yes	16	Hospital-dispatched Physicians	<1	Ventricular standstill	No	Yes	Yes	No	No
5801	Male	53	disease	Other_Disease	no		no					no	10	Hospital-dispatched Physicians		other	No
5802	Female	44	disease	Other_Disease	no	No	yes	family member	no			yes	18	Emergency Specialist		Ventricular standstill	No	No	Yes	No	No
5803	Female		disease	Other_Disease	no		no					no	13	\		other	No
5804	Female	82	disease	Other_Disease	no		yes	family member	no			no	6	Hospital-dispatched Physicians		other	No
5805	Female		disease	Other_Disease	no		no					no	16	Hospital-dispatched Physicians	1-3	other	No
5806	Male		disease	Other_Disease	no		no					no	14	Hospital-dispatched Physicians		Ventricular standstill	No
5807	Female	89	disease	Other_Disease	no		yes	family member	no			no	23	Hospital-dispatched Physicians	1-3	other	No
5808	Male		taruma	Other_Taruma	no		no					no	11	Emergency Specialist		other	No
5809	Male	52	disease	Other_Disease	no		no					no	20	\		other	No
5810	Female	40	taruma	Traffic accident	no	No	yes	other people	no			yes	11	Hospital-dispatched Physicians	<1	PEA	No	Yes	Yes	No	No
5811	Female	86	disease	Other_Disease	no	Yes	yes	family member	no			yes	17	Hospital-dispatched Physicians	<1	other	No	No	No	No	No
5812	Female	83	disease	Other_Disease	no		yes	family member	no			no	9	Hospital-dispatched Physicians	< 1	other	No
5813	Male	84	disease	Cardiovascular	no	Yes	no					yes	13	Hospital-dispatched Physicians	<1	Ventricular standstill	No	No	Yes	No	No
5814	Male	60	disease	Cardiovascular	no	Yes	yes	family member	no			yes	22	Hospital-dispatched Physicians	<1	Ventricular standstill	No	Yes	Yes	No	No
5815	Male	46	taruma	Fall injury	no	No	yes	colleague	no			yes	7	Emergency Specialist		Ventricular standstill	No	Yes	Yes	No	No
5816	Male	38	disease	Other_Disease	no		yes	other people	no			no	50	Hospital-dispatched Physicians	1-3	Ventricular standstill	No
5817	Male	84	disease	Other_Disease	no	Yes	yes	family member	yes	OCC	correct	yes	13	Emergency Specialist		Ventricular standstill	No	No	No	No	No
5818	Female	94	disease	Cardiovascular	no	Yes	yes	family member	yes	CPR	correct	yes	20	Hospital-dispatched Physicians	<1	Ventricular standstill	No	No	No	No	No
5819	Female	49	disease	Cardiovascular	no	No	yes	family member	no			yes	7	Hospital-dispatched Physicians	<1	PEA	No	No	Yes	No	No
5820	Male	46	taruma	Traffic accident	no		no					no	19	Emergency Specialist		other	No
5821	Male	82	disease	Cardiovascular	no		yes	family member	no			no	9	Hospital-dispatched Physicians		other	No
5822	Male	80	taruma	Traffic accident	no		yes	other people	no			no	20	Hospital-dispatched Physicians	1-3	Ventricular standstill	No
5823	Male	67	disease	Other_Disease	no		no					no	6	Hospital-dispatched Physicians	＞6	other	No
5824	Female	58	disease	Other_Disease	no		yes	family member	no			no	15	Hospital-dispatched Physicians	< 1	other	Yes
5825	Male	39	disease	Cardiovascular	no	Yes	yes	colleague	yes	CPR	correct	yes	15	Emergency Specialist		Ventricular standstill	No	No	No	No	No
5826	Male	45	taruma	Traffic accident	no	Yes	no					yes	13	Hospital-dispatched Physicians	3-6	PEA	No	No	No	No	No
5827	Male	70	disease	Cardiovascular	no	No	yes	family member	no			yes	39	Hospital-dispatched Physicians	1-3	Ventricular standstill	No	No	No	No	No
5828	Male	86	disease	Cardiovascular	no		yes	family member	no			no	26	Emergency Specialist		other	No
5829	Male	80	disease	Other_Disease	no		yes	family member	yes	OCC	correct	no	19	Hospital-dispatched Physicians		other	No
5830	Male	37	disease	Other_Disease	no		yes	medical	yes	OCC	correct	no	10	\		other	No
5831	Male	84	disease	Other_Disease	no		no					no	7	Hospital-dispatched Physicians	3-6	other	No
5832	Male	54	disease	Other_Disease	no		no					no	15	Hospital-dispatched Physicians	＞6	other	No
5833	Male	27	disease	Other_Disease	no		no					no	7	Hospital-dispatched Physicians	3-6	other	No
5834	Male	9	taruma	Fall injury	no	No	yes	colleague	yes	CPR	correct	yes	27	Hospital-dispatched Physicians	<1	Ventricular standstill	No	No	No	No	No
5835	Male	68	disease	Other_Disease	no	No	yes	family member	no			yes	11	Hospital-dispatched Physicians	<1	Ventricular standstill	No	No	No	No	No
5836	Female	86	disease	Other_Disease	no		no					no	14	\		other	No
5837	Female	50	disease	Cardiovascular	no	Yes	yes	family member	yes	OCC	incorrect	yes	16	Hospital-dispatched Physicians	<1	VF/VT	No	No	No	No	No
5838	Female	59	disease	Other_Disease	no	No	yes	family member	no			yes	38	Emergency Specialist		Ventricular standstill	No	Yes	Yes	No	No
5839	Male	89	disease	Cardiovascular	no	Yes	yes	family member	no			yes	7	Hospital-dispatched Physicians	>6	Ventricular standstill	No	No	Yes	No	No
5840	Male	82	disease	Respiratory system	no		yes	family member	no			no	9	Hospital-dispatched Physicians	＞6	other	No
5841	Female	86	disease	Other_Disease	no		yes	family member	no			no	8	Hospital-dispatched Physicians	1-3	Ventricular standstill	No
5842	Female	72	disease	tumor	no	Yes	yes	family member	yes	OCC	correct	yes	6	Emergency Specialist		Ventricular standstill	No	Yes	Yes	No	No
5843	Male	70	disease	Cardiovascular	no	No	yes	family member	no			yes	10	Emergency Specialist		Ventricular standstill	No	No	Yes	No	No
5844	Male		taruma	Fall injury	no		no					no	5	Hospital-dispatched Physicians	1-3	Ventricular standstill	No
5845	Male	2	taruma	Other_Taruma	no		no					no	34	Hospital-dispatched Physicians	< 1	other	No
5846	Female	25	taruma	Knife wound	no	Yes	yes	other people	yes	OCC	correct	yes	16	Emergency Specialist		Ventricular standstill	No	No	Yes	No	No
5847	Male	96	disease	Cardiovascular	no		yes	family member	no			no	15	Hospital-dispatched Physicians	＞6	Ventricular standstill	No
5848	Male		taruma	Knife wound	no	Yes	yes	colleague	no			yes	\	Emergency Specialist		Ventricular standstill	No	No	Yes	No	No
5849	Male	34	taruma	Traffic accident	no	No	yes	colleague	no			yes	18	Hospital-dispatched Physicians	>6	Ventricular standstill	No	Yes	No	No	No
5850	Male	79	disease	Other_Disease	no		no					no	18	Emergency Specialist		other	No
5851	Male	24	disease	Cardiovascular	no	No	yes	public place staff	yes	CPR	correct	yes	15	Emergency Specialist		Ventricular standstill	No	No	Yes	No	No
5852	Male	85	disease	Cardiovascular	no	No	yes	family member	no			yes	10	Hospital-dispatched Physicians	1-3	VF/VT	No	No	No	Yes	No
5853	Male	85	disease	Cardiovascular	no		no					no	9	\		other	No
5854	Male	29	disease	Other_Disease	no		no					no	10	\		other	No
5855	Male	88	disease	Cardiovascular	no		yes	family member	yes	OCC	incorrect	no	11	\		other	No
5856	Male	91	disease	Cardiovascular	no	No	yes	family member	yes	OCC	incorrect	yes	6	Emergency Specialist		Ventricular standstill	No	No	No	No	No
5857	Male	40	disease	Cardiovascular	no	Yes	no					yes	30	Emergency Specialist		Ventricular standstill	No	Yes	No	No	No
5858	Female	78	disease	Other_Disease	no	No	yes	family member	no			yes	8	Hospital-dispatched Physicians	1-3	Ventricular standstill	No	No	No	No	No
5859	Male	50	disease	Other_Disease	no	No	yes	other people	no			yes	14	Emergency Specialist		Ventricular standstill	Yes	Yes	Yes	No	No
5860	Male	75	disease	Cardiovascular	no	Yes	yes	public place staff	yes	OCC	correct	yes	3	Hospital-dispatched Physicians	>6	VF/VT	Yes	No	No	Yes	Yes
5861	Male	75	disease	Cardiovascular	no	Yes	yes	family member	yes	CPR	correct	yes	27	Hospital-dispatched Physicians	<1	Ventricular standstill	No	No	Yes	No	No
5862	Female	93	disease	Cardiovascular	no		yes	family member	yes	CPR	correct	no	14	Hospital-dispatched Physicians	< 1	other	No
5863	Female	19	disease	Other_Disease	no		no					no	19	Hospital-dispatched Physicians	1-3	Ventricular standstill	No
5864	Female	79	disease	Other_Disease	no		no					no	10	Hospital-dispatched Physicians	< 1	other	No
5865	Male	63	disease	Cardiovascular	no	Yes	yes	family member	yes	OCC	correct	yes	13	Emergency Specialist		Ventricular standstill	No	Yes	Yes	No	No
5866	Male	27	disease	Other_Disease	no		no					no	23	Hospital-dispatched Physicians	< 1	other	No
5867	Male	85	disease	Cardiovascular	Feeble respiration	No	yes	medical	yes	CPR	correct	yes	7	Hospital-dispatched Physicians	1-3	PEA	No	No	No	No	No
5868	Male	59	disease	Cardiovascular	no	Yes	yes	family member	yes	OCC	correct	yes	15	Hospital-dispatched Physicians	<1	VF/VT	Yes	No	Yes	No	No
5869	Male	89	disease	Cardiovascular	no		yes	family member	no			no	5	Hospital-dispatched Physicians	1-3	Ventricular standstill	No
5870	Male	20	disease	Other_Disease	no	No	yes	colleague	yes	OCC	correct	yes	23	Hospital-dispatched Physicians	<1	Ventricular standstill	No	No	No	No	No
5871	Male	63	disease	Cardiovascular	no	No	yes	medical	yes	OCC	correct	yes	13	Emergency Specialist		Ventricular standstill	No	No	Yes	No	No
5872	Male	26	disease	Other_Disease	Feeble respiration	No	yes	public place staff	yes	OCC	correct	yes	5	Emergency Specialist		VF/VT	No	No	Yes	No	No
5873	Female	85	disease	Cardiovascular	no	Yes	yes	family member	yes	OCC	incorrect	yes	6	Hospital-dispatched Physicians	<1	Ventricular standstill	Yes	Yes	Yes	No	No
5874	Female	58	disease	Other_Disease	no		no					no	8	Emergency Specialist		other	No
5875	\		taruma	Traffic accident	no		yes	medical	no			no	9	\		other	No
5876	Male	87	disease	Cardiovascular	no	No	yes	family member	no			yes	33	Hospital-dispatched Physicians	<1	Ventricular standstill	No	No	No	No	No
5877	Male	75	disease	Cardiovascular	no	No	yes	family member	no			yes	9	Emergency Specialist		Ventricular standstill	No	Yes	Yes	No	No
5878	Male	47	taruma	Traffic accident	no		yes	colleague	no			no	33	Hospital-dispatched Physicians	1-3	Ventricular standstill	No
5879	Male	32	disease	Cardiovascular	no	No	yes	public place staff	no			yes	7	Hospital-dispatched Physicians	>6	Ventricular standstill	No	No	No	No	No
5880	Male	84	disease	Cardiovascular	no	No	yes	public place staff	yes	OCC	correct	yes	17	Hospital-dispatched Physicians	>6	Ventricular standstill	No	No	No	No	No
5881	Male	83	disease	Other_Disease	no	No	yes	other people	no			yes	12	Hospital-dispatched Physicians	1-3	Ventricular standstill	No	No	No	No	No
5882	Female	92	disease	Cardiovascular	no	No	yes	family member	no			yes	24	Hospital-dispatched Physicians	1-3	Ventricular standstill	No	No	No	No	No
5883	Male	48	disease	Cardiovascular	no	Yes	yes	family member	no			yes	10	Hospital-dispatched Physicians	>6	Ventricular standstill	No	No	No	No	No
5884	Male	78	disease	Cerebrovascular	no		yes	family member	no			no	15	Emergency Specialist		Ventricular standstill	No
5885	Male	54	disease	Other_Disease	no		no					no	7	Emergency Specialist		other	No
5886	Male	61	disease	tumor	no		yes	family member	no			no	23	Emergency Specialist		other	No
5887	Female	51	disease	tumor	no	Yes	yes	family member	yes	OCC	correct	yes	9	Emergency Specialist		PEA	No	Yes	Yes	No	No
5888	Female	55	disease	Cardiovascular	no	No	yes	family member	no			yes	11	Emergency Specialist		Ventricular standstill	No	Yes	Yes	No	No
5889	Male	80	disease	Cardiovascular	no	No	yes	medical	yes	CPR+AED	correct	yes	7	Hospital-dispatched Physicians	1-3	Ventricular standstill	No	No	No	No	No
5890	Male	24	disease	Cardiovascular	no	Yes	yes	family member	yes	OCC	correct	yes	15	Hospital-dispatched Physicians	>6	Ventricular standstill	No	No	No	No	No
5891	Male	77	disease	Cardiovascular	no		yes	family member	no			no	14	Hospital-dispatched Physicians		other	No
5892	Male	50	disease	Cardiovascular	no		yes	other people	no			no	25	Hospital-dispatched Physicians	＞6	other	No
5893	Male	70	disease	Respiratory system	no		no					no	19	Hospital-dispatched Physicians	< 1	Ventricular standstill	No
5894	Male	68	disease	Cardiovascular	Feeble respiration	No	yes	colleague	no			yes	13	Emergency Specialist		VF/VT	Yes	No	Yes	No	No
5895	Male	20	taruma	Traffic accident	no	Yes	yes	colleague	no			yes	16	Hospital-dispatched Physicians	<1	Ventricular standstill	No	No	No	No	No
5896	Female	81	disease	Other_Disease	no		yes	family member	no			no	15	Hospital-dispatched Physicians	3-6	other	No
5897	Male	73	disease	Other_Disease	no	Yes	yes	family member	yes	OCC	incorrect	yes	8	Emergency Specialist		Ventricular standstill	No	No	No	No	No
5898	Female	82	disease	Other_Disease	no		no					no	5	Hospital-dispatched Physicians	3-6	other	No
5899	Male	29	taruma	Knife wound	no		yes	other people	no			no	6	Hospital-dispatched Physicians	1-3	Ventricular standstill	No
5900	Male	68	disease	Cerebrovascular	no	No	no					yes	21	Emergency Specialist		Ventricular standstill	No	No	Yes	No	No
5901	Male	60	disease	Cardiovascular	no	Yes	yes	colleague	yes	CPR	correct	yes	10	Hospital-dispatched Physicians	1-3	Ventricular standstill	No	No	No	No	No
5902	Female	89	disease	Other_Disease	no		no					no		Emergency Specialist		other	No
5903	Male	38	disease	Cardiovascular	no	No	yes	family member	no			yes	14	Hospital-dispatched Physicians	1-3	Ventricular standstill	No	No	No	No	No
5904	Female	16	taruma	Fall injury	no	No	yes	family member	no			yes	11	Emergency Specialist		Ventricular standstill	No	No	Yes	No	No
5905	Female	83	disease	Cardiovascular	no	Yes	yes	family member	yes	OCC	correct	yes	5	Emergency Specialist		Ventricular standstill	No	No	No	No	No
5906	Female	76	disease	tumor	no		yes	family member	no			no	18	Hospital-dispatched Physicians		Ventricular standstill	No
5907	Female	92	disease	Other_Disease	no		yes	medical	yes	OCC	correct	no	10	Hospital-dispatched Physicians	3-6	other	No
5908	Male	89	disease	Cardiovascular	no		no					no	6	Hospital-dispatched Physicians	＞6	Ventricular standstill	No
5909	Male	41	taruma	Other_Taruma	no	Yes	yes	family member	yes	CPR	correct	yes	15	Hospital-dispatched Physicians	1-3	Ventricular standstill	No	No	No	No	No
5910	Male		disease	Other_Disease	no		no					no	23	Hospital-dispatched Physicians	3-6	other	No
5911	Male	59	disease	Cardiovascular	no	Yes	yes	other people	yes	OCC	incorrect	yes	11	Hospital-dispatched Physicians	1-3	PEA	No	No	No	No	No
5912	Male	37	disease	Cardiovascular	no	No	no					yes	19	Emergency Specialist		Ventricular standstill	No	Yes	Yes	No	No
5913	Male		disease	Other_Disease	no		no					no	13	\		Ventricular standstill	No
5915	Female	10	disease	Cardiovascular	no	No	yes	family member	yes	OCC	correct	yes	6	Hospital-dispatched Physicians	1-3	Ventricular standstill	No	No	Yes	No	No
5916	Male	35	taruma	Traffic accident	no	No	yes	other people	no			yes	10	Emergency Specialist		other	No	No	Yes	No	No
5917	Male	80	disease	Cardiovascular	no	Yes	yes	family member	yes	OCC	incorrect	yes	6	Hospital-dispatched Physicians	1-3	Ventricular standstill	No	No	No	No	No
5918	Male	99	disease	Other_Disease	no		yes	family member	no			no	9	Hospital-dispatched Physicians	< 1	other	No
5919	Male	47	disease	Cardiovascular	no	Yes	yes	other people	yes	CPR	correct	yes	16	Hospital-dispatched Physicians	>6	Ventricular standstill	No	No	Yes	No	No
5920	Female	26	disease	Other_Disease	no		yes	family member	no			no	27	Hospital-dispatched Physicians	1-3	other	No
5921	Male	54	taruma	Other_Taruma	no		yes	other people	no			no	15	Emergency Specialist		other	No
5922	Female	78	disease	Cerebrovascular	no	Yes	yes	family member	yes	CPR	correct	yes	13	Hospital-dispatched Physicians	1-3	Ventricular standstill	No	No	No	No	No
5923	Male	82	disease	Other_Disease	no		yes	family member	no			no	15	Hospital-dispatched Physicians	1-3	Ventricular standstill	No
5924	Male	42	disease	Cardiovascular	no		yes	family member	no			no	44	Hospital-dispatched Physicians	1-3	other	No
5925	Female		taruma	Fall injury	no		yes	public place staff	yes	OCC	correct	no	11	\		other	No
5926	Male	51	disease	tumor	no		yes	family member	no			no	10	Hospital-dispatched Physicians		Ventricular standstill	No
5927	Male	61	disease	Cardiovascular	no	No	yes	family member	no			yes	8	Hospital-dispatched Physicians	<1	Ventricular standstill	No	No	No	No	No
5928	Female	25	disease	Cardiovascular	no	Yes	yes	family member	yes	OCC	correct	yes	8	Emergency Specialist		VF/VT	No	No	No	No	No
5929	Female	89	disease	Respiratory system	no	No	yes	family member	no			yes	13	Emergency Specialist		Ventricular standstill	No	No	Yes	No	No
5930	Male	84	disease	Cardiovascular	no		yes	family member	yes	CPR	correct	no	33	Hospital-dispatched Physicians	< 1	other	No
5931	Male	62	disease	Cardiovascular	no	No	yes	family member	yes	CPR	incorrect	yes	13	Hospital-dispatched Physicians	<1	Ventricular standstill	No	No	No	No	No
5932	Male	45	taruma	Traffic accident	Feeble respiration	No	yes	family member	no			yes	15	Hospital-dispatched Physicians	1-3	Ventricular standstill	No	No	No	No	No
5933	Male	60	disease	Other_Disease	no		no					no	37	Hospital-dispatched Physicians	1-3	other	No
5934	Male	80	disease	Other_Disease	no		no					no	10	Hospital-dispatched Physicians	1-3	other	No
5935	Male	38	disease	Other_Disease	no	No	yes	colleague	no			yes	21	Hospital-dispatched Physicians	<1	Ventricular standstill	No	Yes	Yes	No	No
5936	Male	35	taruma	Traffic accident	no		yes	other people	no			no	39	Hospital-dispatched Physicians	1-3	other	No
5937	Male	98	disease	Other_Disease	no		yes	family member	yes	OCC	correct	no	18	Hospital-dispatched Physicians	< 1	other	No
5938	Female	69	disease	Cardiovascular	no	No	yes	family member	no			yes	11	Hospital-dispatched Physicians	1-3	Ventricular standstill	No	Yes	Yes	No	No
5939	Female	66	disease	Cardiovascular	no	Yes	yes	family member	yes	OCC	incorrect	yes	10	Hospital-dispatched Physicians	<1	Ventricular standstill	No	No	Yes	No	No
5940	Female	82	disease	Cardiovascular	no		yes	family member	no			no	39	Hospital-dispatched Physicians	＞6	Ventricular standstill	No
5941	Male	35	disease	Other_Disease	no		no					no	12	Hospital-dispatched Physicians	＞6	other	No
5942	Male	40	taruma	Traffic accident	no		yes	other people	no			no	53	Emergency Specialist		Ventricular standstill	No
5943	Female	59	disease	Cardiovascular	no	No	yes	other people	no			yes	14	Hospital-dispatched Physicians	<1	PEA	No	No	Yes	No	No
5944	Female	89	disease	Cardiovascular	no		yes	other people	no			no	14	Emergency Specialist		Ventricular standstill	No
5945	Male	40	disease	Other_Disease	no		yes	public place staff	no			no	9	Emergency Specialist		other	Yes
5946	Male	59	taruma	Other_Taruma	no	No	yes	public place staff	yes	OCC	correct	yes	21	Emergency Specialist		Ventricular standstill	No	No	No	No	No
5947	Male	59	disease	Other_Disease	no	No	yes	public place staff	yes	OCC	correct	yes	21	Hospital-dispatched Physicians	>6	Ventricular standstill	No	No	No	No	No
5948	Female		taruma	Other_Taruma	no		yes	public place staff	yes	OCC	correct	no	38	Hospital-dispatched Physicians	1-3	other	No
5949	Male	50	taruma	Other_Taruma	no	No	yes	family member	no			yes	25	Hospital-dispatched Physicians	>6	Ventricular standstill	No	Yes	Yes	No	No
5950	Male	63	disease	Cardiovascular	no	Yes	yes	family member	yes	OCC	correct	yes	9	Hospital-dispatched Physicians	3-6	Ventricular standstill	No	Yes	Yes	No	No
5951	Female	43	taruma	Fall injury	no	Yes	no					yes	11	Hospital-dispatched Physicians	3-6	Ventricular standstill	No	No	No	No	No
5952	Male	60	disease	Other_Disease	no		no					no	17	\		other	No
5953	Male	99	disease	Other_Disease	no		yes	family member	no			no	10	Hospital-dispatched Physicians	1-3	other	No
5954	Male	57	disease	Cardiovascular	no		yes	family member	no			no	13	Emergency Specialist		Ventricular standstill	No
5955	Male	66	disease	Cerebrovascular	no	Yes	yes	family member	yes	CPR	correct	yes	16	Emergency Specialist		Ventricular standstill	No	No	Yes	No	No
5956	Male		disease	Other_Disease	no		no					no	44	Hospital-dispatched Physicians	1-3	other	No
5957	Male	61	disease	Other_Disease	no		no					no	10	Hospital-dispatched Physicians	1-3	other	No
5958	Male	93	disease	Other_Disease	no		yes	family member	yes	OCC	correct	no	8	Emergency Specialist		other	No
5959	Male	76	disease	Cardiovascular	no	Yes	yes	family member	yes	OCC	correct	yes	12	Emergency Specialist		VF/VT	Yes	Yes	Yes	No	No
5960	Male	27	disease	Cardiovascular	no	Yes	yes	family member	yes	OCC	correct	yes	13	Emergency Specialist		Ventricular standstill	No	No	Yes	No	No
5961	Male	89	disease	Other_Disease	no		yes	colleague	no			no	25	Hospital-dispatched Physicians	1-3	other	No
5962	Female	69	disease	Other_Disease	no		yes	family member	yes	OCC	correct	no	11	Hospital-dispatched Physicians	3-6	other	No
5963	Male	80	disease	Cardiovascular	no	Yes	yes	family member	yes	OCC	correct	yes	11	Hospital-dispatched Physicians	<1	Ventricular standstill	No	No	No	No	No
5964	Male	50	taruma	Fall injury	no	No	yes	colleague	no			yes	6	Hospital-dispatched Physicians	>6	PEA	No	Yes	No	No	No
5965	Female	78	disease	tumor	no		yes	family member	no			no	9	Hospital-dispatched Physicians	1-3	other	No
5966	Male	60	disease	Cardiovascular	no	Yes	yes	family member	no			yes	28	Hospital-dispatched Physicians	1-3	Ventricular standstill	No	No	No	No	No
5967	Male	44	disease	Cardiovascular	no	Yes	yes	family member	no			yes	1	Hospital-dispatched Physicians	>6	Ventricular standstill	No	No	No	No	No
5968	Female	72	disease	Cardiovascular	no	No	yes	family member	yes	OCC	correct	yes	8	Hospital-dispatched Physicians	<1	Ventricular standstill	No	No	No	No	No
5969	Female	82	disease	Other_Disease	no	No	yes	family member	no			yes	19	Hospital-dispatched Physicians	1-3	Ventricular standstill	No	No	No	No	No
5970	Female	80	disease	Cardiovascular	no		yes	family member	yes	OCC	correct	no	11	Hospital-dispatched Physicians	1-3	other	No
5971	Female	80	disease	Cardiovascular	no		yes	family member	yes	CPR	correct	no	10	Emergency Specialist		other	No
5972	Male	82	disease	Cardiovascular	no		yes	family member	no			no	17	Hospital-dispatched Physicians	< 1	other	No
5973	Male	50	disease	Other_Disease	no		no					no	12	Hospital-dispatched Physicians	3-6	other	No
5974	Male	42	disease	Cardiovascular	no	Yes	yes	family member	yes	CPR	correct	yes	12	Emergency Specialist		Ventricular standstill	No	No	Yes	No	No
5975	Male	55	disease	Other_Disease	no		no					no	30	Hospital-dispatched Physicians	＞6	other	No
5976	Female	70	disease	Other_Disease	no		yes	family member	no			no	12	Hospital-dispatched Physicians	1-3	Ventricular standstill	No
5977	Male	67	disease	Cardiovascular	no		yes	other people	yes	CPR+AED	correct	no	7	Hospital-dispatched Physicians	1-3	other	No
5978	Female	85	disease	Cardiovascular	no		yes	family member	no			no	13	Hospital-dispatched Physicians	1-3	other	No
5979	Female	74	disease	tumor	no		yes	family member	no			no	9	Emergency Specialist		other	No
5980	Female	54	disease	Other_Disease	no		no					no	9	\		other	No
5981	Male	20	taruma	Fall injury	no		yes	other people	no			no	7	Hospital-dispatched Physicians	< 1	Ventricular standstill	No
5982	Male	87	disease	Other_Disease	no		yes	family member	no			no	6	Emergency Specialist		other	No
5983	Female	63	disease	Other_Disease	no		yes	family member	no			no	9	Emergency Specialist		Ventricular standstill	No
5984	Female	81	disease	Cardiovascular	no	Yes	yes	family member	yes	OCC	incorrect	yes	10	Hospital-dispatched Physicians	>6	PEA	No	Yes	Yes	Yes	No
5985	Male	72	disease	Cardiovascular	no	No	yes	family member	yes	CPR	incorrect	yes	11	Hospital-dispatched Physicians	3-6	Ventricular standstill	No	Yes	Yes	No	No
5986	Male	53	disease	Cardiovascular	no	No	yes	public place staff	no			yes	12	Hospital-dispatched Physicians	<1	Ventricular standstill	No	No	Yes	No	No
5987	Male	92	disease	Cardiovascular	no		yes	family member	no			no	14	Hospital-dispatched Physicians	＞6	other	No
5988	Female	82	disease	Other_Disease	no		yes	family member	no			no	11	Emergency Specialist		other	No
5989	Female	86	disease	Cardiovascular	no		yes	family member	no			no	8	Hospital-dispatched Physicians	3-6	Ventricular standstill	No
5990	Male	66	disease	Cardiovascular	Feeble respiration	No	no					yes	27	Hospital-dispatched Physicians	<1	VF/VT	No	No	No	No	No
5991	Female	88	disease	Cardiovascular	no		yes	family member	yes	OCC	incorrect	no	13	Hospital-dispatched Physicians	1-3	other	No
5992	Female	70	disease	Cardiovascular	no		yes	family member	no			no		Emergency Specialist		other	No
5993	Male	54	disease	Other_Disease	no	Yes	yes	family member	yes	OCC	correct	yes	29	Hospital-dispatched Physicians	<1	Ventricular standstill	No	No	No	No	No
5994	Female	90	disease	Other_Disease	no	No	yes	family member	no			yes	10	Hospital-dispatched Physicians	1-3	Ventricular standstill	No	No	No	No	No
5995	Male	64	taruma	Fall injury	no	Yes	yes	public place staff	no			yes	19	Hospital-dispatched Physicians	1-3	Ventricular standstill	No	No	No	No	No
5996	Female	60	disease	Cardiovascular	no	Yes	yes	family member	yes	OCC	correct	yes	19	Hospital-dispatched Physicians	3-6	Ventricular standstill	No	No	No	No	No
5997	Female	92	disease	Other_Disease	no		yes	family member	yes	OCC	correct	no	8	Hospital-dispatched Physicians	< 1	other	No
5998	Female	84	disease	Other_Disease	no		yes	family member	yes	OCC	correct	no	16	Emergency Specialist		other	No
5999	Male	87	disease	Respiratory system	no	Yes	yes	family member	yes	OCC	correct	yes	16	Hospital-dispatched Physicians	>6	Ventricular standstill	No	No	Yes	No	No
6000	Female	98	disease	Other_Disease	no		yes	family member	no			no	22	Hospital-dispatched Physicians	1-3	Ventricular standstill	No
6001	Female	27	taruma	Fall injury	no		no					no	15	Hospital-dispatched Physicians	1-3	Ventricular standstill	No
6002	Male	50	disease	Other_Disease	no		no					no	9	Hospital-dispatched Physicians	3-6	other	No
6003	Female	87	disease	Other_Disease	no		no					no	12	\		other	No
6004	Female	60	disease	Cardiovascular	no	Yes	yes	family member	yes	OCC	correct	yes	16	Emergency Specialist		Ventricular standstill	No	Yes	Yes	No	No
6005	Male	81	disease	Other_Disease	no		yes	family member	yes	CPR	incorrect	no	31	Hospital-dispatched Physicians		Ventricular standstill	No
6006	Male	20	disease	Other_Disease	no	No	yes	public place staff	no			yes	11	Hospital-dispatched Physicians	<1	VF/VT	No	No	No	No	No
6007	Female	63	disease	Cardiovascular	no		yes	family member	yes	OCC	correct	no	13	Emergency Specialist		other	No
[truncated: 7,586 more rows]
